# Supplementary material for: 4-(4-Pyrid­yl)pyridinium bis­(pyridine-2,6-dicarboxyl­ato)ferrate(III) tetra­hydrate
Source: Acta Crystallogr Sect E Struct Rep Online. 2010 Mar 17;66(Pt 4):m411. doi: 10.1107/S1600536810008597 (PMC2983936; doi:10.1107/S1600536810008597)
Supplement: Supplementary file 1 [file e-66-0m411-sup1.cif]

##############################################################################
###                                                                        ###
###        Electronic paper (Acta Crystallographica Section E)             ###
###                                                                        ###
##############################################################################
#                                                                            #
# This CIF contains the data in a paper accepted for publication in Acta     #
# Crystallographica Section E. It conforms to the requirements of Notes      #
# for Authors for Section E, and has been peer reviewed under the auspices   #
# of the IUCr Commission on Journals.                                        #
#                                                                            #
# Full details of the Crystallographic Information File format               #
# are given in the paper "The Crystallographic Information File (CIF):       #
# a New Standard Archive File for Crystallography" by S. R. Hall, F. H.      #
# Allen and I. D. Brown [Acta Cryst. (1991), A47, 655-685].                  #
#                                                                            #
# The current version of the core CIF dictionary is obtainable from          #
# ftp://ftp.iucr.org/pub/cif_core.dic. The current version number is 2.4.    #
#                                                                            #
# Software is freely available for graphical display of the structure(s) in  #
# this CIF.  For information consult the CIF home page http://www.iucr.org/  #
# cif/home.html                                                              #
#                                                                            #
# This file may be used for bona fide research purposes within the           #
# scientific community so long as proper attribution is given to the journal # 
# article from which it was obtained.                                        #
#                                                                            #
##############################################################################
                                             
data_I
_audit_creation_method     SHELXL-97
_chemical_name_systematic
;
4-(4-Pyridyl)pyridinium bis(pyridine-2,6-dicarboxylato)ferrate(III)
tetrahydrate
;
_chemical_name_common     ?
_chemical_formula_moiety     'C10 H9 N2 +, C14 H6 Fe N2 O8 -, 4(H2 O)'
_chemical_formula_sum     'C24 H23 Fe N4 O12'
_chemical_formula_iupac     '(C10 H9 N2) [Fe (C7 H3 N O4)2], 4H2 O'
_chemical_formula_weight     615.31
_chemical_melting_point     ?
_symmetry_cell_setting     triclinic
_symmetry_space_group_name_H-M     'P -1'
_symmetry_space_group_name_Hall     '-P 1'
loop_
    _symmetry_equiv_pos_as_xyz
    'x, y, z'
    '-x, -y, -z'
_cell_length_a     9.3759(9)
_cell_length_b     9.3778(9)
_cell_length_c     14.6284(14)
_cell_angle_alpha     84.545(2)
_cell_angle_beta     89.246(2)
_cell_angle_gamma     87.062(2)
_cell_volume     1278.7(2)
_cell_formula_units_Z     2
_cell_measurement_reflns_used     7438
_cell_measurement_theta_min     2.47
_cell_measurement_theta_max     28.64
_cell_measurement_temperature     150(2)
_exptl_crystal_description     block
_exptl_crystal_colour     green
_exptl_crystal_size_max     0.39
_exptl_crystal_size_mid     0.39
_exptl_crystal_size_min     0.28
_exptl_crystal_density_diffrn     1.598
_exptl_crystal_density_meas     ?
_exptl_crystal_density_method     'not measured'
_exptl_crystal_F_000     634
_exptl_absorpt_coefficient_mu     0.665
_exptl_absorpt_correction_type     multi-scan
_exptl_absorpt_process_details     '(SADABS; Bruker, 2001)'
_exptl_absorpt_correction_T_min     0.7816
_exptl_absorpt_correction_T_max     0.8358
_exptl_special_details
;
;
_diffrn_ambient_temperature     150(2)
_diffrn_radiation_type     MoK\a
_diffrn_radiation_wavelength     0.71073
_diffrn_radiation_source     'fine-focus sealed tube'
_diffrn_radiation_monochromator     graphite
_diffrn_measurement_device_type     'Bruker SMART 1000'
_diffrn_measurement_method     '\w scans'
_diffrn_detector_area_resol_mean     100
_diffrn_reflns_number     14814
_diffrn_reflns_av_R_equivalents     0.0297
_diffrn_reflns_av_sigmaI/netI     0.0364
_diffrn_reflns_theta_min     1.40
_diffrn_reflns_theta_max     28.68
_diffrn_reflns_theta_full     25.00
_diffrn_measured_fraction_theta_max     0.896
_diffrn_measured_fraction_theta_full     0.999
_diffrn_reflns_limit_h_min     -12
_diffrn_reflns_limit_h_max     11
_diffrn_reflns_limit_k_min     -12
_diffrn_reflns_limit_k_max     12
_diffrn_reflns_limit_l_min     -19
_diffrn_reflns_limit_l_max     19
_diffrn_standards_number     0
_diffrn_standards_interval_count     ?
_diffrn_standards_interval_time     ?
_diffrn_standards_decay_%     0
_refine_special_details
;
Refinement of <i>F</i>^2^ against ALL reflections. The weighted <i>R</i>-factor
wR and goodness of fit <i>S</i> are based on <i>F</i>^2^, conventional
<i>R</i>-factors <i>R</i> are based on <i>F</i>, with <i>F</i> set to zero for
negative <i>F</i>^2^. The threshold expression of <i>F</i>^2^ >
\s(<i>F</i>^2^) is used only for calculating <i>R</i>-factors(gt) etc. and is
not relevant to the choice of reflections for refinement. <i>R</i>-factors
based on <i>F</i>^2^ are statistically about twice as large as those based on
<i>F</i>, and <i>R</i>- factors based on ALL data will be even larger.
;
_reflns_number_total     5931
_reflns_number_gt     4922
_reflns_threshold_expression     I>2\s(I)
_refine_ls_structure_factor_coef     Fsqd
_refine_ls_matrix_type     full
_refine_ls_R_factor_all     0.0455
_refine_ls_R_factor_gt     0.0355
_refine_ls_wR_factor_gt     0.0942
_refine_ls_wR_factor_ref     0.0987
_refine_ls_goodness_of_fit_ref     1.038
_refine_ls_restrained_S_all     1.038
_refine_ls_number_reflns     5931
_refine_ls_number_parameters     370
_refine_ls_number_restraints     0
_refine_ls_hydrogen_treatment     constr
_refine_ls_weighting_scheme     calc
_refine_ls_weighting_details
         'calc w=1/[\s^2^(Fo^2^)+(0.0563P)^2^+0.2243P] where P=(Fo^2^+2Fc^2^)/3'
_atom_sites_solution_hydrogens     geom
_atom_sites_solution_primary     direct
_atom_sites_solution_secondary     difmap
_refine_ls_shift/su_max     0.001
_refine_ls_shift/su_mean     0.000
_refine_diff_density_max     0.339
_refine_diff_density_min     -0.515
_refine_ls_extinction_method     none
_refine_ls_extinction_coef     ?
loop_
    _atom_type_symbol
    _atom_type_description
    _atom_type_scat_dispersion_real
    _atom_type_scat_dispersion_imag
    _atom_type_scat_source
    'C' 'C' 0.0033 0.0016
                         'International Tables Vol C Tables 4.2.6.8 and 6.1.1.4'
    'H' 'H' 0.0000 0.0000
                         'International Tables Vol C Tables 4.2.6.8 and 6.1.1.4'
    'Fe' 'Fe' 0.3463 0.8444
                         'International Tables Vol C Tables 4.2.6.8 and 6.1.1.4'
    'N' 'N' 0.0061 0.0033
                         'International Tables Vol C Tables 4.2.6.8 and 6.1.1.4'
    'O' 'O' 0.0106 0.0060
                         'International Tables Vol C Tables 4.2.6.8 and 6.1.1.4'
_computing_data_collection     'SMART (Bruker, 2007)'
_computing_cell_refinement     'SAINT (Bruker, 2007)'
_computing_data_reduction     'SAINT (Bruker, 2007)'
_computing_structure_solution     'SHELXS97 (Sheldrick, 2008)'
_computing_structure_refinement     'SHELXL97 (Sheldrick, 2008)'
_computing_molecular_graphics
           'SHELXTL (Sheldrick, 2008) and Mercury (Macrae <i>et al.</i>,  2006)'
_computing_publication_material     'SHELXTL (Sheldrick, 2008)'
loop_
    _atom_site_type_symbol
    _atom_site_label
    _atom_site_fract_x
    _atom_site_fract_y
    _atom_site_fract_z
    _atom_site_U_iso_or_equiv
    _atom_site_adp_type
    _atom_site_calc_flag
    _atom_site_refinement_flags
    _atom_site_occupancy
    _atom_site_disorder_assembly
    _atom_site_disorder_group
    Fe Fe1 0.22857(3) 0.50271(3) 0.304811(17) 0.01665(9) Uani d . 1 . .
    O O1W 0.12803(17) 0.32200(19) 0.82149(11) 0.0425(4) Uani d . 1 . .
    H H1B 0.2145 0.2957 0.8116 0.051 Uiso d R 1 . .
    H H1A 0.0913 0.3184 0.7690 0.051 Uiso d R 1 . .
    O O1 0.07928(14) 0.37678(14) 0.26484(8) 0.0216(3) Uani d . 1 . .
    O O2W 0.25021(16) 0.03484(17) 0.60895(9) 0.0356(4) Uani d . 1 . .
    H H2B 0.1849 0.1012 0.6087 0.043 Uiso d R 1 . .
    H H2A 0.2416 -0.0150 0.6602 0.043 Uiso d R 1 . .
    O O2 0.38786(13) 0.63723(14) 0.27794(9) 0.0212(3) Uani d . 1 . .
    O O3 0.07590(14) 0.65525(14) 0.33404(9) 0.0213(3) Uani d . 1 . .
    O O3W 0.77869(15) 0.10812(15) 0.22072(9) 0.0273(3) Uani d . 1 . .
    H H3A 0.8334 0.1769 0.2080 0.033 Uiso d R 1 . .
    H H3B 0.7778 0.0637 0.1727 0.033 Uiso d R 1 . .
    O O4 0.36699(14) 0.33767(14) 0.34487(9) 0.0223(3) Uani d . 1 . .
    O O4W 0.53959(16) 0.30365(17) 0.18817(10) 0.0342(4) Uani d . 1 . .
    H H4B 0.4969 0.3050 0.2397 0.041 Uiso d R 1 . .
    H H4A 0.6119 0.2454 0.1960 0.041 Uiso d R 1 . .
    O O5 -0.02554(15) 0.29003(16) 0.14699(10) 0.0308(3) Uani d . 1 . .
    O O6 0.54940(14) 0.72094(15) 0.17475(10) 0.0274(3) Uani d . 1 . .
    O O7 -0.03745(14) 0.76723(15) 0.44505(10) 0.0280(3) Uani d . 1 . .
    O O8 0.50477(15) 0.23244(15) 0.45845(10) 0.0277(3) Uani d . 1 . .
    N N1 0.25170(15) 0.51693(16) 0.16448(10) 0.0171(3) Uani d . 1 . .
    N N2 0.23620(15) 0.50323(16) 0.44512(10) 0.0166(3) Uani d . 1 . .
    N N3 0.22726(18) 0.97703(19) -0.04433(11) 0.0269(4) Uani d . 1 . .
    N N4 0.28135(18) 0.99456(17) 0.42996(11) 0.0244(4) Uani d . 1 . .
    H H4C 0.2889 1.0021 0.4902 0.029 Uiso d R 1 . .
    C C1 0.06258(19) 0.3626(2) 0.17921(13) 0.0210(4) Uani d . 1 . .
    C C2 0.16527(19) 0.4448(2) 0.11620(12) 0.0194(4) Uani d . 1 . .
    C C3 0.1780(2) 0.4493(2) 0.02214(13) 0.0233(4) Uani d . 1 . .
    H H3 0.1173 0.3968 -0.0123 0.028 Uiso calc R 1 . .
    C C4 0.2818(2) 0.5326(2) -0.02104(13) 0.0248(4) Uani d . 1 . .
    H H4 0.2916 0.5391 -0.0860 0.030 Uiso calc R 1 . .
    C C5 0.3719(2) 0.6067(2) 0.03041(13) 0.0219(4) Uani d . 1 . .
    H H5 0.4434 0.6638 0.0015 0.026 Uiso calc R 1 . .
    C C6 0.35415(19) 0.59466(19) 0.12467(13) 0.0187(4) Uani d . 1 . .
    C C7 0.44092(19) 0.65836(19) 0.19604(13) 0.0200(4) Uani d . 1 . .
    C C8 0.05410(19) 0.6827(2) 0.41791(13) 0.0206(4) Uani d . 1 . .
    C C9 0.15317(19) 0.59809(19) 0.48584(12) 0.0192(4) Uani d . 1 . .
    C C10 0.1634(2) 0.6097(2) 0.57899(13) 0.0237(4) Uani d . 1 . .
    H H10 0.1047 0.6778 0.6083 0.028 Uiso calc R 1 . .
    C C11 0.2620(2) 0.5190(2) 0.62818(13) 0.0268(4) Uani d . 1 . .
    H H11 0.2717 0.5251 0.6922 0.032 Uiso calc R 1 . .
    C C12 0.3471(2) 0.4188(2) 0.58516(13) 0.0234(4) Uani d . 1 . .
    H H12 0.4142 0.3557 0.6188 0.028 Uiso calc R 1 . .
    C C13 0.33042(18) 0.41466(19) 0.49149(12) 0.0183(4) Uani d . 1 . .
    C C14 0.41062(19) 0.3178(2) 0.42920(13) 0.0196(4) Uani d . 1 . .
    C C15 0.2438(2) 0.9931(2) 0.14461(13) 0.0205(4) Uani d . 1 . .
    C C16 0.1444(2) 0.9092(2) 0.10825(13) 0.0223(4) Uani d . 1 . .
    H H16 0.0793 0.8574 0.1472 0.027 Uiso calc R 1 . .
    C C17 0.1425(2) 0.9031(2) 0.01440(14) 0.0264(4) Uani d . 1 . .
    H H17 0.0769 0.8427 -0.0097 0.032 Uiso calc R 1 . .
    C C18 0.3193(2) 1.0607(2) -0.00902(14) 0.0296(5) Uani d . 1 . .
    H H18 0.3784 1.1164 -0.0501 0.036 Uiso calc R 1 . .
    C C19 0.3330(2) 1.0707(2) 0.08356(14) 0.0266(4) Uani d . 1 . .
    H H19 0.4021 1.1294 0.1056 0.032 Uiso calc R 1 . .
    C C20 0.25691(19) 0.99744(19) 0.24448(12) 0.0190(4) Uani d . 1 . .
    C C21 0.1369(2) 1.0210(2) 0.29944(13) 0.0232(4) Uani d . 1 . .
    H H21 0.0449 1.0364 0.2727 0.028 Uiso calc R 1 . .
    C C22 0.1529(2) 1.0217(2) 0.39210(14) 0.0258(4) Uani d . 1 . .
    H H22 0.0723 1.0417 0.4297 0.031 Uiso calc R 1 . .
    C C23 0.3993(2) 0.9715(2) 0.37953(13) 0.0241(4) Uani d . 1 . .
    H H23 0.4892 0.9528 0.4086 0.029 Uiso calc R 1 . .
    C C24 0.3899(2) 0.9751(2) 0.28632(13) 0.0220(4) Uani d . 1 . .
    H H24 0.4736 0.9623 0.2501 0.026 Uiso calc R 1 . .
loop_
    _atom_site_aniso_label
    _atom_site_aniso_U_11
    _atom_site_aniso_U_22
    _atom_site_aniso_U_33
    _atom_site_aniso_U_12
    _atom_site_aniso_U_13
    _atom_site_aniso_U_23
    Fe1 0.01791(14) 0.01966(15) 0.01226(14) -0.00143(10) 0.00009(10)
                                                                    -0.00068(10)
    O1W 0.0339(9) 0.0640(12) 0.0285(8) -0.0033(8) -0.0037(7) 0.0012(8)
    O1 0.0220(7) 0.0266(7) 0.0167(6) -0.0064(5) 0.0013(5) -0.0019(5)
    O2W 0.0389(9) 0.0457(9) 0.0185(7) 0.0174(7) 0.0055(6) 0.0049(6)
    O2 0.0222(7) 0.0256(7) 0.0165(6) -0.0060(5) -0.0016(5) -0.0021(5)
    O3 0.0222(7) 0.0237(7) 0.0174(6) 0.0022(5) -0.0021(5) -0.0011(5)
    O3W 0.0310(8) 0.0322(8) 0.0191(7) -0.0054(6) 0.0032(6) -0.0027(6)
    O4 0.0248(7) 0.0237(7) 0.0179(7) 0.0030(5) 0.0004(5) -0.0018(5)
    O4W 0.0325(8) 0.0423(9) 0.0255(8) 0.0069(7) 0.0086(6) 0.0026(6)
    O5 0.0305(8) 0.0375(8) 0.0265(8) -0.0144(6) -0.0019(6) -0.0058(6)
    O6 0.0230(7) 0.0316(8) 0.0279(8) -0.0095(6) 0.0022(6) -0.0002(6)
    O7 0.0256(7) 0.0281(8) 0.0298(8) 0.0052(6) 0.0029(6) -0.0048(6)
    O8 0.0254(7) 0.0257(7) 0.0306(8) 0.0041(6) -0.0030(6) 0.0024(6)
    N1 0.0168(7) 0.0186(7) 0.0158(7) -0.0015(6) 0.0006(6) -0.0001(6)
    N2 0.0174(7) 0.0184(7) 0.0140(7) -0.0032(6) 0.0005(6) 0.0001(6)
    N3 0.0287(9) 0.0309(9) 0.0205(8) 0.0030(7) -0.0010(7) -0.0022(7)
    N4 0.0338(9) 0.0233(8) 0.0164(8) -0.0067(7) -0.0013(7) -0.0009(6)
    C1 0.0198(9) 0.0224(9) 0.0210(9) -0.0013(7) -0.0003(7) -0.0033(7)
    C2 0.0185(9) 0.0224(9) 0.0174(9) 0.0002(7) -0.0017(7) -0.0026(7)
    C3 0.0227(9) 0.0288(10) 0.0190(9) -0.0006(8) -0.0024(8) -0.0044(8)
    C4 0.0267(10) 0.0314(11) 0.0152(9) 0.0033(8) 0.0017(8) 0.0004(8)
    C5 0.0215(9) 0.0245(10) 0.0183(9) 0.0014(7) 0.0033(7) 0.0027(7)
    C6 0.0164(8) 0.0191(9) 0.0197(9) 0.0011(7) 0.0015(7) 0.0009(7)
    C7 0.0190(9) 0.0189(9) 0.0213(9) 0.0002(7) -0.0011(7) 0.0019(7)
    C8 0.0190(9) 0.0204(9) 0.0230(10) -0.0049(7) 0.0015(7) -0.0030(7)
    C9 0.0182(9) 0.0213(9) 0.0187(9) -0.0053(7) 0.0024(7) -0.0028(7)
    C10 0.0242(10) 0.0295(11) 0.0185(9) -0.0076(8) 0.0057(8) -0.0062(8)
    C11 0.0309(11) 0.0357(11) 0.0149(9) -0.0117(9) 0.0008(8) -0.0025(8)
    C12 0.0225(9) 0.0290(10) 0.0184(9) -0.0067(8) -0.0034(7) 0.0033(8)
    C13 0.0155(8) 0.0216(9) 0.0174(9) -0.0050(7) 0.0005(7) 0.0017(7)
    C14 0.0182(9) 0.0192(9) 0.0210(9) -0.0042(7) 0.0005(7) 0.0018(7)
    C15 0.0207(9) 0.0203(9) 0.0201(9) 0.0013(7) 0.0002(7) -0.0015(7)
    C16 0.0217(9) 0.0223(9) 0.0224(10) -0.0020(7) 0.0004(8) 0.0001(7)
    C17 0.0252(10) 0.0276(10) 0.0271(10) 0.0016(8) -0.0059(8) -0.0072(8)
    C18 0.0301(11) 0.0349(12) 0.0230(10) -0.0050(9) 0.0025(8) 0.0030(8)
    C19 0.0250(10) 0.0301(11) 0.0249(10) -0.0070(8) 0.0001(8) -0.0002(8)
    C20 0.0227(9) 0.0152(9) 0.0189(9) -0.0023(7) -0.0006(7) 0.0000(7)
    C21 0.0196(9) 0.0258(10) 0.0241(10) -0.0019(8) 0.0005(8) -0.0018(8)
    C22 0.0264(10) 0.0263(10) 0.0249(10) -0.0054(8) 0.0062(8) -0.0024(8)
    C23 0.0257(10) 0.0204(9) 0.0260(10) -0.0024(8) -0.0050(8) -0.0002(8)
    C24 0.0219(9) 0.0208(9) 0.0234(10) -0.0010(7) 0.0012(8) -0.0028(7)
_geom_special_details
;
All esds (except the esd in the dihedral angle between two l.s. planes) are
estimated using the full covariance matrix. The cell esds are taken into
account individually in the estimation of esds in distances, angles and
torsion angles; correlations between esds in cell parameters are only used
when they are defined by crystal symmetry. An approximate (isotropic)
treatment of cell esds is used for estimating esds involving l.s. planes.
;
loop_
    _geom_bond_atom_site_label_1
    _geom_bond_atom_site_label_2
    _geom_bond_site_symmetry_2
    _geom_bond_distance
    _geom_bond_publ_flag
    Fe1 O1 . 2.0045(13) ?
    Fe1 O2 . 2.0149(13) ?
    Fe1 O4 . 2.0161(13) ?
    Fe1 O3 . 2.0417(13) ?
    Fe1 N1 . 2.0538(15) ?
    Fe1 N2 . 2.0552(15) ?
    O1W H1B . 0.8500 ?
    O1W H1A . 0.8501 ?
    O1 C1 . 1.285(2) ?
    O2W H2B . 0.8500 ?
    O2W H2A . 0.8500 ?
    O2 C7 . 1.293(2) ?
    O3 C8 . 1.289(2) ?
    O3W H3A . 0.8500 ?
    O3W H3B . 0.8501 ?
    O4 C14 . 1.298(2) ?
    O4W H4B . 0.8500 ?
    O4W H4A . 0.8500 ?
    O5 C1 . 1.224(2) ?
    O6 C7 . 1.222(2) ?
    O7 C8 . 1.226(2) ?
    O8 C14 . 1.215(2) ?
    N1 C6 . 1.330(2) ?
    N1 C2 . 1.332(2) ?
    N2 C13 . 1.328(2) ?
    N2 C9 . 1.330(2) ?
    N3 C17 . 1.333(3) ?
    N3 C18 . 1.337(3) ?
    N4 C22 . 1.335(3) ?
    N4 C23 . 1.341(3) ?
    N4 H4C . 0.8951 ?
    C1 C2 . 1.513(3) ?
    C2 C3 . 1.376(3) ?
    C3 C4 . 1.388(3) ?
    C3 H3 . 0.9500 ?
    C4 C5 . 1.392(3) ?
    C4 H4 . 0.9500 ?
    C5 C6 . 1.381(3) ?
    C5 H5 . 0.9500 ?
    C6 C7 . 1.516(3) ?
    C8 C9 . 1.510(3) ?
    C9 C10 . 1.382(3) ?
    C10 C11 . 1.385(3) ?
    C10 H10 . 0.9500 ?
    C11 C12 . 1.392(3) ?
    C11 H11 . 0.9500 ?
    C12 C13 . 1.386(3) ?
    C12 H12 . 0.9500 ?
    C13 C14 . 1.513(3) ?
    C15 C16 . 1.392(3) ?
    C15 C19 . 1.395(3) ?
    C15 C20 . 1.472(3) ?
    C16 C17 . 1.380(3) ?
    C16 H16 . 0.9500 ?
    C17 H17 . 0.9500 ?
    C18 C19 . 1.374(3) ?
    C18 H18 . 0.9500 ?
    C19 H19 . 0.9500 ?
    C20 C24 . 1.393(3) ?
    C20 C21 . 1.395(3) ?
    C21 C22 . 1.366(3) ?
    C21 H21 . 0.9500 ?
    C22 H22 . 0.9500 ?
    C23 C24 . 1.365(3) ?
    C23 H23 . 0.9500 ?
    C24 H24 . 0.9500 ?
loop_
    _geom_angle_atom_site_label_1
    _geom_angle_atom_site_label_2
    _geom_angle_atom_site_label_3
    _geom_angle_site_symmetry_1
    _geom_angle_site_symmetry_3
    _geom_angle
    _geom_angle_publ_flag
    O1 Fe1 O2 . . 151.86(5) ?
    O1 Fe1 O4 . . 94.25(5) ?
    O2 Fe1 O4 . . 92.07(5) ?
    O1 Fe1 O3 . . 91.06(5) ?
    O2 Fe1 O3 . . 96.57(5) ?
    O4 Fe1 O3 . . 150.97(5) ?
    O1 Fe1 N1 . . 76.29(5) ?
    O2 Fe1 N1 . . 75.58(5) ?
    O4 Fe1 N1 . . 101.99(6) ?
    O3 Fe1 N1 . . 106.99(5) ?
    O1 Fe1 N2 . . 112.55(5) ?
    O2 Fe1 N2 . . 95.58(5) ?
    O4 Fe1 N2 . . 75.80(6) ?
    O3 Fe1 N2 . . 75.81(5) ?
    N1 Fe1 N2 . . 170.90(6) ?
    H1B O1W H1A . . 101.7 ?
    C1 O1 Fe1 . . 120.32(12) ?
    H2B O2W H2A . . 105.6 ?
    C7 O2 Fe1 . . 120.81(11) ?
    C8 O3 Fe1 . . 119.73(12) ?
    H3A O3W H3B . . 105.5 ?
    C14 O4 Fe1 . . 120.54(12) ?
    H4B O4W H4A . . 107.2 ?
    C6 N1 C2 . . 121.95(16) ?
    C6 N1 Fe1 . . 119.33(12) ?
    C2 N1 Fe1 . . 118.70(12) ?
    C13 N2 C9 . . 122.10(16) ?
    C13 N2 Fe1 . . 118.71(12) ?
    C9 N2 Fe1 . . 119.05(12) ?
    C17 N3 C18 . . 117.23(17) ?
    C22 N4 C23 . . 122.20(17) ?
    C22 N4 H4C . . 117.7 ?
    C23 N4 H4C . . 119.7 ?
    O5 C1 O1 . . 125.95(18) ?
    O5 C1 C2 . . 119.91(17) ?
    O1 C1 C2 . . 114.13(15) ?
    N1 C2 C3 . . 120.86(17) ?
    N1 C2 C1 . . 110.55(15) ?
    C3 C2 C1 . . 128.58(17) ?
    C2 C3 C4 . . 118.15(17) ?
    C2 C3 H3 . . 120.9 ?
    C4 C3 H3 . . 120.9 ?
    C3 C4 C5 . . 120.30(17) ?
    C3 C4 H4 . . 119.9 ?
    C5 C4 H4 . . 119.9 ?
    C6 C5 C4 . . 118.09(17) ?
    C6 C5 H5 . . 121.0 ?
    C4 C5 H5 . . 121.0 ?
    N1 C6 C5 . . 120.63(17) ?
    N1 C6 C7 . . 110.76(15) ?
    C5 C6 C7 . . 128.61(17) ?
    O6 C7 O2 . . 126.05(17) ?
    O6 C7 C6 . . 121.18(17) ?
    O2 C7 C6 . . 112.77(15) ?
    O7 C8 O3 . . 126.24(18) ?
    O7 C8 C9 . . 119.82(17) ?
    O3 C8 C9 . . 113.94(15) ?
    N2 C9 C10 . . 120.84(18) ?
    N2 C9 C8 . . 111.22(15) ?
    C10 C9 C8 . . 127.94(17) ?
    C9 C10 C11 . . 117.76(18) ?
    C9 C10 H10 . . 121.1 ?
    C11 C10 H10 . . 121.1 ?
    C10 C11 C12 . . 120.97(18) ?
    C10 C11 H11 . . 119.5 ?
    C12 C11 H11 . . 119.5 ?
    C13 C12 C11 . . 117.54(18) ?
    C13 C12 H12 . . 121.2 ?
    C11 C12 H12 . . 121.2 ?
    N2 C13 C12 . . 120.78(17) ?
    N2 C13 C14 . . 111.52(15) ?
    C12 C13 C14 . . 127.69(17) ?
    O8 C14 O4 . . 126.06(18) ?
    O8 C14 C13 . . 121.30(17) ?
    O4 C14 C13 . . 112.64(16) ?
    C16 C15 C19 . . 117.95(18) ?
    C16 C15 C20 . . 121.17(17) ?
    C19 C15 C20 . . 120.87(17) ?
    C17 C16 C15 . . 118.55(18) ?
    C17 C16 H16 . . 120.7 ?
    C15 C16 H16 . . 120.7 ?
    N3 C17 C16 . . 123.77(18) ?
    N3 C17 H17 . . 118.1 ?
    C16 C17 H17 . . 118.1 ?
    N3 C18 C19 . . 123.52(19) ?
    N3 C18 H18 . . 118.2 ?
    C19 C18 H18 . . 118.2 ?
    C18 C19 C15 . . 118.90(19) ?
    C18 C19 H19 . . 120.5 ?
    C15 C19 H19 . . 120.5 ?
    C24 C20 C21 . . 118.58(17) ?
    C24 C20 C15 . . 120.40(17) ?
    C21 C20 C15 . . 121.00(17) ?
    C22 C21 C20 . . 119.35(18) ?
    C22 C21 H21 . . 120.3 ?
    C20 C21 H21 . . 120.3 ?
    N4 C22 C21 . . 120.22(18) ?
    N4 C22 H22 . . 119.9 ?
    C21 C22 H22 . . 119.9 ?
    N4 C23 C24 . . 119.81(18) ?
    N4 C23 H23 . . 120.1 ?
    C24 C23 H23 . . 120.1 ?
    C23 C24 C20 . . 119.74(18) ?
    C23 C24 H24 . . 120.1 ?
    C20 C24 H24 . . 120.1 ?
loop_
    _geom_torsion_atom_site_label_1
    _geom_torsion_atom_site_label_2
    _geom_torsion_atom_site_label_3
    _geom_torsion_atom_site_label_4
    _geom_torsion_site_symmetry_1
    _geom_torsion_site_symmetry_2
    _geom_torsion_site_symmetry_3
    _geom_torsion_site_symmetry_4
    _geom_torsion
    _geom_torsion_publ_flag
    O2 Fe1 O1 C1 . . . . 0.1(2) ?
    O4 Fe1 O1 C1 . . . . -102.35(14) ?
    O3 Fe1 O1 C1 . . . . 106.21(14) ?
    N1 Fe1 O1 C1 . . . . -1.03(13) ?
    N2 Fe1 O1 C1 . . . . -178.73(13) ?
    O1 Fe1 O2 C7 . . . . -8.6(2) ?
    O4 Fe1 O2 C7 . . . . 94.37(14) ?
    O3 Fe1 O2 C7 . . . . -113.39(14) ?
    N1 Fe1 O2 C7 . . . . -7.48(13) ?
    N2 Fe1 O2 C7 . . . . 170.30(13) ?
    O1 Fe1 O3 C8 . . . . 113.40(13) ?
    O2 Fe1 O3 C8 . . . . -93.74(13) ?
    O4 Fe1 O3 C8 . . . . 12.7(2) ?
    N1 Fe1 O3 C8 . . . . -170.62(13) ?
    N2 Fe1 O3 C8 . . . . 0.39(13) ?
    O1 Fe1 O4 C14 . . . . -120.69(13) ?
    O2 Fe1 O4 C14 . . . . 86.75(14) ?
    O3 Fe1 O4 C14 . . . . -20.8(2) ?
    N1 Fe1 O4 C14 . . . . 162.44(13) ?
    N2 Fe1 O4 C14 . . . . -8.49(13) ?
    O1 Fe1 N1 C6 . . . . -177.84(14) ?
    O2 Fe1 N1 C6 . . . . 2.71(13) ?
    O4 Fe1 N1 C6 . . . . -86.34(14) ?
    O3 Fe1 N1 C6 . . . . 95.29(14) ?
    O1 Fe1 N1 C2 . . . . 0.59(13) ?
    O2 Fe1 N1 C2 . . . . -178.86(14) ?
    O4 Fe1 N1 C2 . . . . 92.09(14) ?
    O3 Fe1 N1 C2 . . . . -86.28(14) ?
    O1 Fe1 N2 C13 . . . . 95.46(13) ?
    O2 Fe1 N2 C13 . . . . -83.99(13) ?
    O4 Fe1 N2 C13 . . . . 6.73(12) ?
    O3 Fe1 N2 C13 . . . . -179.38(14) ?
    O1 Fe1 N2 C9 . . . . -88.68(14) ?
    O2 Fe1 N2 C9 . . . . 91.87(13) ?
    O4 Fe1 N2 C9 . . . . -177.40(14) ?
    O3 Fe1 N2 C9 . . . . -3.51(13) ?
    Fe1 O1 C1 O5 . . . . -179.29(15) ?
    Fe1 O1 C1 C2 . . . . 1.2(2) ?
    C6 N1 C2 C3 . . . . -0.7(3) ?
    Fe1 N1 C2 C3 . . . . -179.05(14) ?
    C6 N1 C2 C1 . . . . 178.22(16) ?
    Fe1 N1 C2 C1 . . . . -0.2(2) ?
    O5 C1 C2 N1 . . . . 179.83(17) ?
    O1 C1 C2 N1 . . . . -0.7(2) ?
    O5 C1 C2 C3 . . . . -1.4(3) ?
    O1 C1 C2 C3 . . . . 178.12(18) ?
    N1 C2 C3 C4 . . . . -0.9(3) ?
    C1 C2 C3 C4 . . . . -179.59(18) ?
    C2 C3 C4 C5 . . . . 1.3(3) ?
    C3 C4 C5 C6 . . . . -0.1(3) ?
    C2 N1 C6 C5 . . . . 1.9(3) ?
    Fe1 N1 C6 C5 . . . . -179.73(13) ?
    C2 N1 C6 C7 . . . . -176.97(16) ?
    Fe1 N1 C6 C7 . . . . 1.40(19) ?
    C4 C5 C6 N1 . . . . -1.5(3) ?
    C4 C5 C6 C7 . . . . 177.18(18) ?
    Fe1 O2 C7 O6 . . . . -169.14(15) ?
    Fe1 O2 C7 C6 . . . . 10.3(2) ?
    N1 C6 C7 O6 . . . . 172.26(17) ?
    C5 C6 C7 O6 . . . . -6.5(3) ?
    N1 C6 C7 O2 . . . . -7.2(2) ?
    C5 C6 C7 O2 . . . . 174.08(18) ?
    Fe1 O3 C8 O7 . . . . -176.98(15) ?
    Fe1 O3 C8 C9 . . . . 2.3(2) ?
    C13 N2 C9 C10 . . . . 1.0(3) ?
    Fe1 N2 C9 C10 . . . . -174.73(13) ?
    C13 N2 C9 C8 . . . . -178.78(15) ?
    Fe1 N2 C9 C8 . . . . 5.50(19) ?
    O7 C8 C9 N2 . . . . 174.39(17) ?
    O3 C8 C9 N2 . . . . -4.9(2) ?
    O7 C8 C9 C10 . . . . -5.4(3) ?
    O3 C8 C9 C10 . . . . 175.31(17) ?
    N2 C9 C10 C11 . . . . -0.4(3) ?
    C8 C9 C10 C11 . . . . 179.32(17) ?
    C9 C10 C11 C12 . . . . -0.4(3) ?
    C10 C11 C12 C13 . . . . 0.7(3) ?
    C9 N2 C13 C12 . . . . -0.7(3) ?
    Fe1 N2 C13 C12 . . . . 175.02(13) ?
    C9 N2 C13 C14 . . . . 179.86(15) ?
    Fe1 N2 C13 C14 . . . . -4.41(19) ?
    C11 C12 C13 N2 . . . . -0.1(3) ?
    C11 C12 C13 C14 . . . . 179.21(17) ?
    Fe1 O4 C14 O8 . . . . -171.42(15) ?
    Fe1 O4 C14 C13 . . . . 8.6(2) ?
    N2 C13 C14 O8 . . . . 177.55(16) ?
    C12 C13 C14 O8 . . . . -1.8(3) ?
    N2 C13 C14 O4 . . . . -2.5(2) ?
    C12 C13 C14 O4 . . . . 178.16(17) ?
    C19 C15 C16 C17 . . . . 2.3(3) ?
    C20 C15 C16 C17 . . . . -176.39(17) ?
    C18 N3 C17 C16 . . . . 0.4(3) ?
    C15 C16 C17 N3 . . . . -2.5(3) ?
    C17 N3 C18 C19 . . . . 1.9(3) ?
    N3 C18 C19 C15 . . . . -2.0(3) ?
    C16 C15 C19 C18 . . . . -0.2(3) ?
    C20 C15 C19 C18 . . . . 178.46(18) ?
    C16 C15 C20 C24 . . . . 129.3(2) ?
    C19 C15 C20 C24 . . . . -49.3(3) ?
    C16 C15 C20 C21 . . . . -49.4(3) ?
    C19 C15 C20 C21 . . . . 132.0(2) ?
    C24 C20 C21 C22 . . . . 0.1(3) ?
    C15 C20 C21 C22 . . . . 178.81(17) ?
    C23 N4 C22 C21 . . . . 2.8(3) ?
    C20 C21 C22 N4 . . . . -2.6(3) ?
    C22 N4 C23 C24 . . . . -0.2(3) ?
    N4 C23 C24 C20 . . . . -2.3(3) ?
    C21 C20 C24 C23 . . . . 2.3(3) ?
    C15 C20 C24 C23 . . . . -176.38(17) ?
loop_
    _geom_hbond_atom_site_label_D
    _geom_hbond_atom_site_label_H
    _geom_hbond_atom_site_label_A
    _geom_hbond_site_symmetry_A
    _geom_hbond_distance_DH
    _geom_hbond_distance_HA
    _geom_hbond_distance_DA
    _geom_hbond_angle_DHA
    O1W H1B O6 2_666 0.85 2.22 3.031(2) 159.3
    O1W H1A O3 2_566 0.85 2.18 2.976(2) 156.5
    O2W H2B O7 2_566 0.85 1.93 2.726(2) 155.7
    O2W H2A O3W 2_656 0.85 1.88 2.732(2) 174.2
    O3W H3A O5 1_655 0.85 1.90 2.713(2) 160.2
    O3W H3B N3 2_665 0.85 1.95 2.775(2) 162.1
    O4W H4B O4 . 0.85 1.99 2.8220(19) 167.5
    O4W H4A O3W . 0.85 1.99 2.838(2) 177.2
    N4 H4C O2W 1_565 0.90 1.82 2.691(2) 163.4
    C5 H5 Cg2 . 0.95 3.63 3.750(2) 90
    C17 H17 Cg1 . 0.95 3.52 3.708(2) 94
data_global
_journal_date_recd_electronic     2010-03-01
_journal_date_accepted     2010-03-05
_journal_name_full     'Acta Crystallographica, Section E'
_journal_year     2010
_journal_volume     66
_journal_issue      4
_journal_page_first     m411
_journal_page_last     m411
_journal_paper_category     QM
_journal_coeditor_code     SU2166
_publ_contact_author_name     'Janet Soleimannejad'
_publ_contact_author_address
;
Department of Chemistry, Ilam University, Ilam,Iran
;
_publ_contact_author_email     'janet_soleimannejad@yahoo.com'
_publ_contact_author_fax     ?
_publ_contact_author_phone     ?
_publ_section_title
;
4-(4-Pyridyl)pyridinium bis(pyridine-2,6-dicarboxylato)ferrate(III)
tetrahydrate
;
loop_
    _publ_author_name
    _publ_author_footnote
    _publ_author_address
    'Soleimannejad, Janet' .
;
Department of Chemistry, Ilam University, Ilam, Iran
;
    'Aghabozorg, Hossein' .
;
Faculty of Chemistry, Islamic Azad University, North Tehran Branch, Tehran, Iran
;
    'Sheshmani, Shabnam' .
;
Department of Chemistry, Islamic Azad University, Shahr-e Rey Branch, Tehran,
Iran
;
