# Supplementary material for: 4-(4-Pyrid­yl)pyridinium bis­(pyridine-2,6-dicarboxyl­ato)ferrate(III) tetra­hydrate
Source: Acta Crystallogr Sect E Struct Rep Online. 2010 Mar 17;66(Pt 4):m411. doi: 10.1107/S1600536810008597 (PMC2983936; doi:10.1107/S1600536810008597)
Supplement: Supplementary file 2 [file e-66-0m411-Isup2.hkl]

# 
# h,k,l, Fc-squared, Fo-squared, sigma(Fo-squared) and status flag 
# 
data_I
_shelx_title ' YM121M in P-1' 
_shelx_refln_list_code          4 
_shelx_F_calc_maximum      242.34 
_exptl_crystal_F_000       634.00 
_reflns_d_resolution_high  0.7404 
 
loop_ 
 _symmetry_equiv_pos_as_xyz 
 'x, y, z' 
 '-x, -y, -z' 
 
_cell_length_a     9.3759 
_cell_length_b     9.3778 
_cell_length_c    14.6284 
_cell_angle_alpha  84.545 
_cell_angle_beta   89.246 
_cell_angle_gamma  87.062 
 
_shelx_F_squared_multiplier     1.000 
 
loop_ 
 _refln_index_h 
 _refln_index_k 
 _refln_index_l 
 _refln_F_squared_calc 
 _refln_F_squared_meas 
 _refln_F_squared_sigma 
 _refln_observed_status 
   1   0   0       16.03       24.60      1.04 o 
   2   0   0     8973.82     8123.23     40.59 o 
   3   0   0      601.93      571.57      7.97 o 
   4   0   0      559.68      511.40      6.89 o 
   5   0   0      604.32      626.20     12.84 o 
   6   0   0     1219.94     1174.91     16.71 o 
   7   0   0      668.50      668.29     14.01 o 
   8   0   0      696.43      677.62     15.34 o 
   9   0   0        7.46        2.97      4.10 o 
  10   0   0      981.59      938.49     27.19 o 
  11   0   0      352.33      357.83     19.21 o 
  12   0   0       51.27       38.06     13.36 o 
 -12   1   0        0.00       -9.72     11.54 o 
 -11   1   0       42.92       32.99      9.38 o 
 -10   1   0      227.50      233.78     12.10 o 
  -9   1   0      223.13      205.74     20.45 o 
  -8   1   0        0.34        2.67      3.80 o 
  -7   1   0     1083.68     1096.58     18.52 o 
  -6   1   0      175.39      185.03      7.39 o 
  -5   1   0      895.05      934.86     13.96 o 
  -4   1   0      173.46      212.69      7.99 o 
  -3   1   0        6.16        2.90      3.24 o 
  -2   1   0       13.16       20.35      1.84 o 
  -1   1   0      231.51      285.22      8.00 o 
   0   1   0     6789.19     6260.80    102.43 o 
   1   1   0        0.40       28.23      1.51 o 
   2   1   0      269.44      269.92      6.40 o 
   3   1   0       48.00       63.67      3.48 o 
   4   1   0      597.86      574.11     13.79 o 
   5   1   0       62.45       62.51      4.04 o 
   6   1   0      446.20      450.74      9.38 o 
   7   1   0      942.21      892.99     15.77 o 
   8   1   0       30.22       38.70      4.96 o 
   9   1   0       12.94       15.59      5.84 o 
  10   1   0       30.95       27.83      7.58 o 
  11   1   0        2.32        1.70      7.41 o 
  12   1   0       59.95       69.25     16.20 o 
 -12   2   0      211.91      191.13     22.47 o 
 -11   2   0      188.65      235.42     13.84 o 
 -10   2   0      300.72      295.91     13.29 o 
  -9   2   0      282.75      288.66     13.76 o 
  -8   2   0     1173.65     1212.29     30.85 o 
  -7   2   0        8.93        7.61      3.48 o 
  -6   2   0     1033.98     1021.35     21.93 o 
  -5   2   0     1209.71     1284.86     32.98 o 
  -4   2   0     2186.30     2194.29     22.12 o 
  -3   2   0      153.34      156.55      5.20 o 
  -2   2   0    58730.66    46087.79    143.01 o 
  -1   2   0        3.22       11.44      2.13 o 
   0   2   0    20231.84    17367.32    175.19 o 
   1   2   0      298.01      348.49     11.05 o 
   2   2   0    32548.46    26779.41    152.52 o 
   3   2   0      185.06      202.41      9.14 o 
   4   2   0      850.21      796.46     12.01 o 
   5   2   0      116.27      110.06      4.03 o 
   6   2   0     1090.27     1111.53     17.77 o 
   7   2   0      290.42      271.08     10.41 o 
   8   2   0      462.54      441.83     16.29 o 
   9   2   0       36.91       43.25      7.43 o 
  10   2   0       66.55       75.95     17.01 o 
  11   2   0      228.47      215.87     15.55 o 
  12   2   0       75.94       81.39     17.21 o 
 -12   3   0        0.01       -5.87     14.78 o 
 -11   3   0       33.28       30.24      8.31 o 
 -10   3   0       16.20       12.97      6.16 o 
  -9   3   0      820.85      838.01     20.29 o 
  -8   3   0      352.03      353.13     12.66 o 
  -7   3   0     1074.21     1091.32     19.98 o 
  -6   3   0       60.52       68.29      5.83 o 
  -5   3   0      404.18      369.57     10.05 o 
  -4   3   0     1045.04     1146.30     19.83 o 
  -3   3   0      592.77      622.92     14.32 o 
  -2   3   0     5006.23     5210.85     27.04 o 
  -1   3   0     1523.56     1727.49     26.74 o 
   0   3   0    10238.64    10379.26     65.19 o 
   1   3   0       43.14       65.01      3.92 o 
   2   3   0     6447.41     6274.37     43.37 o 
   3   3   0      695.42      754.49     17.78 o 
   4   3   0     9947.58    10227.06     42.78 o 
   5   3   0       63.75       62.04      3.41 o 
   6   3   0        7.00        6.95      2.23 o 
   7   3   0        2.97       -0.50      3.19 o 
   8   3   0        3.73        2.53      4.65 o 
   9   3   0      110.37      132.42     11.59 o 
  10   3   0       11.87       12.30      6.93 o 
  11   3   0      228.88      282.30     17.46 o 
 -11   4   0      280.13      258.66     31.00 o 
 -10   4   0        7.44        6.67      6.19 o 
  -9   4   0      246.14      278.94     19.07 o 
  -8   4   0      527.41      548.63     18.88 o 
  -7   4   0      224.77      220.96     13.15 o 
  -6   4   0     1488.34     1469.49     22.93 o 
  -5   4   0        2.16        1.52      2.90 o 
  -4   4   0    10183.46    10525.41    177.92 o 
  -3   4   0     1561.96     1736.82     30.86 o 
  -2   4   0     6012.86     6521.04     73.68 o 
  -1   4   0        2.84        5.75      1.90 o 
   0   4   0     3408.58     3505.41     26.30 o 
   1   4   0      495.08      466.81      9.32 o 
   2   4   0     1963.21     1931.51     24.49 o 
   3   4   0       12.44       10.64      1.60 o 
   4   4   0     9035.14     9192.08     42.42 o 
   5   4   0      735.86      724.70     13.93 o 
   6   4   0      225.58      208.19      8.48 o 
   7   4   0      236.16      243.33     10.61 o 
   8   4   0      749.22      718.88     28.85 o 
   9   4   0       99.29      109.83     11.02 o 
  10   4   0       32.61       32.41      9.02 o 
  11   4   0      191.78      211.87     17.02 o 
 -11   5   0       29.45       44.28     12.50 o 
 -10   5   0       19.80       26.86      7.74 o 
  -9   5   0      608.70      651.58     23.76 o 
  -8   5   0        0.45       -1.96      5.08 o 
  -7   5   0      668.08      663.34     19.05 o 
  -6   5   0      333.48      315.81     19.27 o 
  -5   5   0      398.90      429.07     21.72 o 
  -4   5   0     1543.73     1643.73     20.15 o 
  -3   5   0     1215.95     1258.98     15.41 o 
  -2   5   0      623.96      615.21     22.74 o 
  -1   5   0        0.10       -0.09      1.93 o 
   0   5   0      745.14      632.60     13.24 o 
   1   5   0      142.41      154.30      5.44 o 
   2   5   0       61.97       51.64      4.15 o 
   3   5   0      110.71      101.27      6.02 o 
   4   5   0     1718.31     1775.75     29.91 o 
   5   5   0       91.98       99.41     12.36 o 
   6   5   0      791.44      786.55     16.27 o 
   7   5   0      285.76      237.43     11.58 o 
   8   5   0        3.33        3.19      4.82 o 
   9   5   0      627.91      657.19     22.91 o 
  10   5   0        3.88       -1.72      7.15 o 
  11   5   0      439.75      445.29     22.10 o 
 -10   6   0        9.73       18.08      8.22 o 
  -9   6   0      189.49      198.04     12.85 o 
  -8   6   0      110.45      112.17     10.10 o 
  -7   6   0       38.07       33.01      6.58 o 
  -6   6   0     3306.29     3278.41     69.16 o 
  -5   6   0     1391.62     1409.98     47.71 o 
  -4   6   0     3475.54     3367.67     35.90 o 
  -3   6   0      463.45      461.41     10.38 o 
  -2   6   0      239.45      242.50      8.53 o 
  -1   6   0      132.90      133.06      5.83 o 
   0   6   0     2721.89     2688.76     51.52 o 
   1   6   0        8.06        7.37      2.76 o 
   2   6   0     3586.12     3603.85     31.84 o 
   3   6   0       47.06       61.68      5.42 o 
   4   6   0       22.08       21.56      3.95 o 
   5   6   0       29.40       23.70      4.37 o 
   6   6   0     3122.45     3116.51     53.01 o 
   7   6   0      201.39      183.78      9.60 o 
   8   6   0      467.23      442.85     15.90 o 
   9   6   0        1.70        0.51      6.73 o 
  10   6   0      108.37       83.40     11.95 o 
  11   6   0       35.43       51.43     17.62 o 
 -10   7   0        2.16       -8.10     12.35 o 
  -9   7   0        1.21        8.29      9.21 o 
  -8   7   0        2.46        8.01      7.51 o 
  -7   7   0      473.07      421.81     18.59 o 
  -6   7   0      215.96      215.04     13.32 o 
  -5   7   0     1597.59     1539.81     31.87 o 
  -4   7   0      903.76      892.63     28.65 o 
  -3   7   0       13.68       13.56      3.63 o 
  -2   7   0      502.75      478.55     13.33 o 
  -1   7   0        0.28        2.28      2.99 o 
   0   7   0      650.28      648.39     12.52 o 
   1   7   0      207.46      213.00      7.67 o 
   2   7   0        9.98        7.27      3.76 o 
   3   7   0        2.55        3.01      3.64 o 
   4   7   0       36.52       37.60      5.84 o 
   5   7   0     1146.96     1080.35     19.99 o 
   6   7   0      693.23      688.47     17.00 o 
   7   7   0      471.84      492.17     15.43 o 
   8   7   0      209.69      197.43     15.93 o 
   9   7   0      223.87      233.95     16.02 o 
  10   7   0        2.86       -4.86     10.93 o 
  -9   8   0       18.17       26.93     14.17 o 
  -8   8   0      171.56      142.01     14.44 o 
  -7   8   0      298.94      285.52     36.45 o 
  -6   8   0     1686.06     1557.13     74.61 o 
  -5   8   0      402.46      386.76     17.68 o 
  -4   8   0      655.62      644.21     45.66 o 
  -3   8   0      355.43      317.90     14.52 o 
  -2   8   0      401.07      383.53     18.00 o 
  -1   8   0      254.91      258.88     10.58 o 
   0   8   0     1294.94     1312.90     26.28 o 
   1   8   0        1.12        0.56      4.96 o 
   2   8   0     1450.02     1384.38     29.78 o 
   3   8   0        3.04        3.71      5.37 o 
   4   8   0      941.21      953.14     26.20 o 
   5   8   0        0.46        4.08      6.11 o 
   6   8   0      141.03      182.07     14.53 o 
   7   8   0      163.33      171.38     14.57 o 
   8   8   0      744.32      705.82     36.65 o 
   9   8   0        7.02       -6.64      8.70 o 
  -8   9   0        0.49        5.87     13.77 o 
  -7   9   0      464.92      440.53     21.95 o 
  -6   9   0       11.73        9.58      8.08 o 
  -5   9   0      165.85      179.22     14.45 o 
  -4   9   0       89.87       95.04     10.75 o 
  -3   9   0       72.88       65.88      9.66 o 
  -2   9   0     1399.18     1333.80     24.90 o 
  -1   9   0       78.79       94.04     17.21 o 
   0   9   0       21.93       23.25      7.01 o 
   1   9   0      126.34      139.67     11.95 o 
   2   9   0       92.48       68.25     17.31 o 
   3   9   0      147.28      153.21     13.24 o 
   4   9   0      167.95      193.38     14.74 o 
   5   9   0        4.83        2.02      6.30 o 
   6   9   0       80.96       98.94     12.73 o 
   7   9   0        2.63       -4.05      7.86 o 
   8   9   0       81.30       74.73     18.53 o 
   9   9   0      442.74      359.59     30.37 o 
  -6  10   0       69.67       70.24     12.62 o 
  -5  10   0        0.48       -1.45      8.30 o 
  -4  10   0      142.65      169.42     18.32 o 
  -3  10   0      202.62      207.95     15.07 o 
  -2  10   0      503.03      473.44     19.53 o 
  -1  10   0      134.77      140.13     12.67 o 
   0  10   0      710.57      706.29     23.69 o 
   1  10   0       23.51       17.37      7.58 o 
   2  10   0      859.11      761.79     33.31 o 
   3  10   0        0.65       -5.46      6.42 o 
   4  10   0      361.84      349.85     19.04 o 
   5  10   0      342.62      326.76     19.04 o 
   6  10   0       61.68       67.62     12.25 o 
   7  10   0        0.62       13.57     14.58 o 
  -5  11   0       29.66       31.60     10.84 o 
  -4  11   0       53.43       52.65     11.30 o 
  -3  11   0       41.62       38.67     13.57 o 
  -2  11   0      229.43      240.74     22.88 o 
  -1  11   0      163.51      194.02     15.74 o 
   0  11   0      174.84      173.91     15.24 o 
   1  11   0      545.51      565.35     23.69 o 
   2  11   0        5.12       -2.08      9.01 o 
   3  11   0      124.05      104.27     13.56 o 
   4  11   0       59.55       68.35     11.96 o 
   5  11   0       84.93       89.09     18.83 o 
  -1  12   0        4.32       -0.20     13.36 o 
   0  12   0      319.78      305.01     19.40 o 
   1  12   0       28.77       22.21     10.52 o 
  -1 -12   1      677.34      709.46     40.70 o 
   0 -12   1      107.50       82.61     18.42 o 
  -4 -11   1      184.36      188.63     25.92 o 
  -3 -11   1       14.59        2.81      8.44 o 
  -2 -11   1       69.98       74.46     17.92 o 
  -1 -11   1       91.84       56.44     12.35 o 
   0 -11   1      469.68      454.32     21.18 o 
   1 -11   1      152.01      158.47     14.75 o 
   2 -11   1        5.79        7.90     11.34 o 
   3 -11   1      290.74      258.76     23.89 o 
   4 -11   1       18.73        8.28      9.62 o 
   5 -11   1       12.12       22.88     17.21 o 
  -7 -10   1       52.15       67.42     18.83 o 
  -6 -10   1       69.75       66.71     11.82 o 
  -5 -10   1       85.46      123.17     17.11 o 
  -4 -10   1       44.84       45.05     10.67 o 
  -3 -10   1      841.26      874.09     50.01 o 
  -2 -10   1       41.44       41.19     15.89 o 
  -1 -10   1      207.83      211.84     15.13 o 
   0 -10   1       67.34       77.62     10.59 o 
   1 -10   1      815.68      824.05     25.98 o 
   2 -10   1       46.66       32.80     12.76 o 
   3 -10   1      358.64      358.41     19.11 o 
   4 -10   1        0.13        1.50      7.73 o 
   5 -10   1       43.13       39.28     10.31 o 
   6 -10   1       21.35       27.78     10.45 o 
  -9  -9   1       13.05       22.07     17.21 o 
  -8  -9   1      303.96      305.33     19.90 o 
  -7  -9   1      187.93      189.09     16.74 o 
  -6  -9   1      134.66      134.44     14.38 o 
  -5  -9   1       22.13       25.44     13.67 o 
  -4  -9   1        1.31        2.89      6.72 o 
  -3  -9   1      158.58      143.90     13.03 o 
  -2  -9   1      233.07      235.77     14.01 o 
  -1  -9   1       95.14       80.45      9.94 o 
   0  -9   1       36.29       45.01      7.98 o 
   1  -9   1      880.72      887.14     30.76 o 
   2  -9   1      363.03      334.50     13.22 o 
   3  -9   1      813.86      782.62     33.81 o 
   4  -9   1       40.78       47.90      9.54 o 
   5  -9   1        1.30       -2.53      7.20 o 
   6  -9   1      364.67      327.24     19.21 o 
   7  -9   1        8.69        8.84      8.93 o 
  -9  -8   1       82.27       89.06     13.38 o 
  -8  -8   1      593.14      573.40     34.83 o 
  -7  -8   1      131.87      140.62     13.72 o 
  -6  -8   1      128.16      136.14     13.36 o 
  -5  -8   1      322.96      320.82     16.82 o 
  -4  -8   1        4.94       18.70     12.35 o 
  -3  -8   1      261.15      251.27     13.95 o 
  -2  -8   1      419.69      423.85     17.37 o 
  -1  -8   1     2103.32     2004.37     35.51 o 
   0  -8   1      308.04      285.43     11.33 o 
   1  -8   1      429.48      412.73     13.30 o 
   2  -8   1      114.91      119.76      8.65 o 
   3  -8   1      371.09      349.28     25.21 o 
   4  -8   1       85.32       88.28     14.58 o 
   5  -8   1      478.85      466.31     19.76 o 
   6  -8   1      449.39      384.92     18.73 o 
   7  -8   1      367.55      340.07     18.53 o 
   8  -8   1      341.60      308.53     18.55 o 
 -10  -7   1      177.74      138.09     20.45 o 
  -9  -7   1        4.44       11.08      7.68 o 
  -8  -7   1     1068.27      931.54     33.30 o 
  -7  -7   1       12.84        6.36      4.95 o 
  -6  -7   1      409.52      377.33     22.55 o 
  -5  -7   1        5.83        3.05      3.72 o 
  -4  -7   1       46.22       52.51      7.73 o 
  -3  -7   1      395.56      413.97     16.30 o 
  -2  -7   1       34.27       40.30      6.87 o 
  -1  -7   1      932.99      961.14     18.54 o 
   0  -7   1       30.10       32.16      5.00 o 
   1  -7   1      629.17      602.97     14.65 o 
   2  -7   1       88.45       83.43      6.62 o 
   3  -7   1        2.62        4.30      3.72 o 
   4  -7   1      127.19      126.15     10.87 o 
   5  -7   1      593.81      590.05     24.80 o 
   6  -7   1      793.76      762.02     43.13 o 
   7  -7   1       24.15       35.76      8.04 o 
   8  -7   1      145.04      142.19     14.08 o 
   9  -7   1        5.79       14.29      9.16 o 
 -11  -6   1       17.60       28.75     15.39 o 
 -10  -6   1        1.95        4.66      8.59 o 
  -9  -6   1      227.39      224.64     14.79 o 
  -8  -6   1      709.47      682.87     18.58 o 
  -7  -6   1      375.36      386.30     13.46 o 
  -6  -6   1     1656.75     1646.86     25.21 o 
  -5  -6   1      120.46      112.65      7.23 o 
  -4  -6   1      248.21      252.30      8.89 o 
  -3  -6   1     1308.84     1296.54     19.25 o 
  -2  -6   1      589.63      594.73     10.97 o 
  -1  -6   1     4552.91     4508.38     44.77 o 
   0  -6   1     1153.05     1249.85     21.40 o 
   1  -6   1     1181.47     1200.88     20.57 o 
   2  -6   1      189.48      186.30      7.71 o 
   3  -6   1       81.34       85.45      5.52 o 
   4  -6   1      427.88      493.36     22.13 o 
   5  -6   1     3004.66     2975.52     35.51 o 
   6  -6   1      330.30      318.09     22.29 o 
   7  -6   1      275.75      276.98     17.42 o 
   8  -6   1       40.56       47.50      7.78 o 
   9  -6   1       58.14       54.25      8.90 o 
  10  -6   1       95.92      107.11     19.03 o 
 -11  -5   1        1.44       11.96      9.42 o 
 -10  -5   1       60.66       63.63     11.03 o 
  -9  -5   1      138.32      129.58     12.37 o 
  -8  -5   1      363.36      369.66     17.21 o 
  -7  -5   1      111.03      109.18     13.46 o 
  -6  -5   1     1165.77     1143.57     20.08 o 
  -5  -5   1      336.54      313.21      9.97 o 
  -4  -5   1      970.17      978.43     11.32 o 
  -3  -5   1      960.60      945.72     11.19 o 
  -2  -5   1       41.20       52.47      3.91 o 
  -1  -5   1       26.75       46.53      8.61 o 
   0  -5   1      835.30      900.90     17.83 o 
   1  -5   1       59.20       53.42      4.82 o 
   2  -5   1      376.59      392.86      8.68 o 
   3  -5   1     1103.32     1135.27     27.53 o 
   4  -5   1      431.42      444.51      9.78 o 
   5  -5   1       79.39       88.63      6.95 o 
   6  -5   1        3.94        2.64      4.04 o 
   7  -5   1      310.42      303.39     12.52 o 
   8  -5   1      166.58      179.15     11.96 o 
   9  -5   1        2.78        3.68      6.34 o 
  10  -5   1      214.33      244.25     16.50 o 
  11  -5   1        5.97        6.07     18.83 o 
 -11  -4   1       29.23       19.03     13.67 o 
 -10  -4   1      263.45      266.93     16.17 o 
  -9  -4   1      542.24      549.66     20.85 o 
  -8  -4   1       27.09       29.36      6.46 o 
  -7  -4   1      876.23      856.81     17.88 o 
  -6  -4   1      623.49      634.54     14.36 o 
  -5  -4   1      316.40      289.19      6.40 o 
  -4  -4   1     6185.50     6228.38     57.29 o 
  -3  -4   1     3662.65     3723.19     25.43 o 
  -2  -4   1     2688.33     2923.42     39.16 o 
  -1  -4   1     1799.13     1906.51     16.24 o 
   0  -4   1     1673.71     1709.86     15.47 o 
   1  -4   1     2232.70     2305.31     57.71 o 
   2  -4   1     1879.75     2112.19     21.01 o 
   3  -4   1     9719.34     9884.08     81.36 o 
   4  -4   1     4114.76     4492.81     64.41 o 
   5  -4   1       33.56       37.60      4.93 o 
   6  -4   1       56.20       55.44      6.02 o 
   7  -4   1      433.65      470.97     14.47 o 
   8  -4   1      108.30      101.07     17.01 o 
   9  -4   1       55.84       58.66      7.63 o 
  10  -4   1      280.35      317.47     15.75 o 
  11  -4   1      101.41       80.25     13.23 o 
 -11  -3   1       87.68       76.77     25.41 o 
 -10  -3   1      795.65      808.71     29.36 o 
  -9  -3   1      535.11      470.31     18.65 o 
  -8  -3   1        3.06        9.73      7.29 o 
  -7  -3   1      977.48      993.08     18.47 o 
  -6  -3   1      181.91      172.30      5.71 o 
  -5  -3   1      617.02      648.21     11.05 o 
  -4  -3   1     5625.65     5985.58     30.05 o 
  -3  -3   1      809.49      890.33      9.07 o 
  -2  -3   1     3010.71     3172.94     18.26 o 
  -1  -3   1     1397.11     1623.03     19.00 o 
   0  -3   1      165.55      177.44      4.47 o 
   1  -3   1      202.25      166.27      9.34 o 
   2  -3   1     1188.13     1479.68     40.71 o 
   3  -3   1     5492.90     5885.70     54.75 o 
   4  -3   1       10.44        9.27      2.10 o 
   5  -3   1      634.09      653.22     13.39 o 
   6  -3   1        2.08        2.93      3.03 o 
   7  -3   1       13.20       12.01      4.27 o 
   8  -3   1      189.22      189.12      9.92 o 
   9  -3   1      657.51      674.97     18.59 o 
  10  -3   1      229.35      221.87     12.69 o 
  11  -3   1       14.22       23.73      7.76 o 
  12  -3   1       64.17       62.56     19.03 o 
 -12  -2   1      487.13      468.52     30.37 o 
 -11  -2   1       72.67       80.86     12.05 o 
 -10  -2   1      221.54      251.21     15.13 o 
  -9  -2   1      469.96      443.67     18.14 o 
  -8  -2   1        3.79        2.16      4.79 o 
  -7  -2   1      416.14      391.90     14.87 o 
  -6  -2   1      106.68       93.56      4.68 o 
  -5  -2   1     1163.33     1181.98     19.93 o 
  -4  -2   1     4808.99     4976.83     32.38 o 
  -3  -2   1      200.56      175.65      4.50 o 
  -2  -2   1    18496.29    16652.14    192.27 o 
  -1  -2   1     7110.72     6691.88     32.91 o 
   0  -2   1      105.65      137.89      3.25 o 
   1  -2   1    11739.82    11692.94    170.25 o 
   2  -2   1    13716.01    14278.23     52.80 o 
   3  -2   1      522.88      543.37     13.52 o 
   4  -2   1     1655.81     1836.80     19.23 o 
   5  -2   1     1131.24     1208.02     20.31 o 
   6  -2   1      188.48      210.29      9.33 o 
   7  -2   1        1.87        1.99      3.45 o 
   8  -2   1       67.98       75.74      6.98 o 
   9  -2   1      553.35      576.07     16.70 o 
  10  -2   1       63.72       71.57      8.36 o 
  11  -2   1       18.20       22.39      7.47 o 
 -12  -1   1      591.00      526.23     30.37 o 
 -11  -1   1       82.48       91.65     14.68 o 
 -10  -1   1       51.06       56.17     10.02 o 
  -9  -1   1      841.43      803.38     23.47 o 
  -8  -1   1     1279.95     1254.49     20.52 o 
  -7  -1   1      175.94      171.12      7.44 o 
  -6  -1   1      624.06      625.07     14.06 o 
  -5  -1   1      827.88      881.37     13.06 o 
  -4  -1   1     1391.72     1483.73     18.97 o 
  -3  -1   1     2008.37     1955.14     30.55 o 
  -2  -1   1     6712.39     6539.00     42.83 o 
  -1  -1   1      113.85      120.01      3.42 o 
   0  -1   1      814.70      919.10     23.69 o 
   1  -1   1     2460.77     2685.65     63.89 o 
   2  -1   1      221.20      214.58      4.59 o 
   3  -1   1     1652.27     1698.86     33.20 o 
   4  -1   1        5.57        9.93      2.17 o 
   5  -1   1     2129.81     2051.36     41.64 o 
   6  -1   1     1553.40     1585.25     32.05 o 
   7  -1   1     1660.98     1667.53     29.10 o 
   8  -1   1      993.72      975.16     19.04 o 
   9  -1   1       65.26       69.82      7.20 o 
  10  -1   1        1.71        5.33      5.34 o 
  11  -1   1      598.17      649.16     25.35 o 
  12  -1   1       24.28       25.71     13.36 o 
 -12   0   1      581.72      626.45     34.62 o 
 -11   0   1        0.29        5.19      8.71 o 
 -10   0   1        1.92        4.38      6.42 o 
  -9   0   1      120.15      135.73     11.28 o 
  -8   0   1      257.60      262.86      9.90 o 
  -7   0   1      483.31      481.14     12.02 o 
  -6   0   1     2778.27     2867.84     27.06 o 
  -5   0   1       24.88       16.61      2.33 o 
  -4   0   1      124.43      113.39      3.67 o 
  -3   0   1       59.57       71.93      2.58 o 
  -2   0   1       94.76      109.92      2.56 o 
  -1   0   1    11660.09     9403.67     63.30 o 
   0   0   1     1281.19     1260.83     68.44 o 
   1   0   1    11029.85     9834.25     95.33 o 
   2   0   1       16.56       24.88      1.28 o 
   3   0   1      440.29      479.88      5.51 o 
   4   0   1      665.11      728.25     51.33 o 
   5   0   1      115.40       98.41      3.68 o 
   6   0   1      531.23      543.07     11.61 o 
   7   0   1     2607.63     2644.68     28.52 o 
   8   0   1        0.79        2.76      3.51 o 
   9   0   1       50.26       43.62      5.93 o 
  10   0   1        2.58        2.05      6.36 o 
  11   0   1      596.08      617.72     28.85 o 
  12   0   1      142.52      132.62     19.84 o 
 -12   1   1       58.92       65.80     16.81 o 
 -11   1   1      216.31      256.70     35.03 o 
 -10   1   1      705.17      724.69     19.55 o 
  -9   1   1      276.37      273.35     11.51 o 
  -8   1   1      927.13      913.79     18.32 o 
  -7   1   1       48.20       56.77      5.99 o 
  -6   1   1     4530.20     4497.91     56.79 o 
  -5   1   1     1456.50     1507.49     18.01 o 
  -4   1   1      141.96      179.60      4.24 o 
  -3   1   1      826.75      770.33     13.65 o 
  -2   1   1      197.59      227.95      4.21 o 
  -1   1   1     2847.63     2884.91     62.28 o 
   0   1   1     1078.22     1057.10     17.27 o 
   1   1   1     3409.73     3296.80     52.56 o 
   2   1   1     2139.49     2233.40     27.79 o 
   3   1   1      979.83      947.73     16.45 o 
   4   1   1      613.51      566.83     11.46 o 
   5   1   1     2299.59     2328.38     33.65 o 
   6   1   1     2175.86     2267.19     23.94 o 
   7   1   1      779.39      807.55     15.07 o 
   8   1   1      732.39      679.57     21.21 o 
   9   1   1      819.77      809.30     23.47 o 
  10   1   1       18.80       13.22      7.18 o 
  11   1   1      319.18      288.86     17.02 o 
  12   1   1        5.30        9.52     11.95 o 
 -12   2   1        0.79        3.44     10.73 o 
 -11   2   1       45.46       49.27     11.48 o 
 -10   2   1      531.46      538.07     17.47 o 
  -9   2   1       23.37       30.61      5.78 o 
  -8   2   1     1021.01     1022.80     20.30 o 
  -7   2   1      201.57      199.67      8.61 o 
  -6   2   1     1163.91     1220.00     18.70 o 
  -5   2   1       57.40       63.10      4.72 o 
  -4   2   1      213.15      179.96      6.08 o 
  -3   2   1       21.53       33.31      4.12 o 
  -2   2   1     2456.41     2810.73     24.49 o 
  -1   2   1     9787.95     9414.32     35.93 o 
   0   2   1      205.82      167.21      3.55 o 
   1   2   1     3273.91     3271.19     26.74 o 
   2   2   1    17240.26    16081.29     65.19 o 
   3   2   1      473.91      474.86      7.31 o 
   4   2   1       79.31       76.41      2.97 o 
   5   2   1     1492.94     1474.24     18.17 o 
   6   2   1       35.21       37.01      3.30 o 
   7   2   1       55.91       48.53      4.77 o 
   8   2   1      173.11      166.35     10.65 o 
   9   2   1     1613.92     1603.27     33.08 o 
  10   2   1      239.97      242.99     14.76 o 
  11   2   1        0.73        2.88      7.58 o 
 -12   3   1        3.67      -11.95     11.95 o 
 -11   3   1       51.13       58.66     10.68 o 
 -10   3   1      546.24      568.46     20.26 o 
  -9   3   1        2.52        0.51      4.96 o 
  -8   3   1     2667.09     2692.92     33.74 o 
  -7   3   1       20.62       17.93      4.16 o 
  -6   3   1       32.95       30.05      4.43 o 
  -5   3   1       23.45       15.78      3.31 o 
  -4   3   1     3852.30     4150.96     57.16 o 
  -3   3   1     5651.42     5968.01     70.40 o 
  -2   3   1       21.03        8.13      1.78 o 
  -1   3   1     2227.74     2281.94     23.78 o 
   0   3   1      177.94      194.93     11.18 o 
   1   3   1      833.52     1020.48      9.56 o 
   2   3   1      315.50      308.88     11.53 o 
   3   3   1     3597.03     3471.40     26.05 o 
   4   3   1        0.26       53.55     15.06 o 
   5   3   1      913.74      915.78     21.92 o 
   6   3   1       60.09       67.44      6.06 o 
   7   3   1      642.89      640.67     14.51 o 
   8   3   1      211.52      210.91     12.00 o 
   9   3   1     1634.96     1551.21     33.10 o 
  10   3   1      485.84      454.11     19.93 o 
  11   3   1       36.73       30.44     16.30 o 
 -11   4   1      102.17      125.83     17.25 o 
 -10   4   1      540.59      563.91     18.62 o 
  -9   4   1        1.68        1.10      5.10 o 
  -8   4   1     1115.41     1171.51     26.75 o 
  -7   4   1        0.62        4.94      5.49 o 
  -6   4   1       98.19       99.18      7.05 o 
  -5   4   1       18.55       25.74      4.24 o 
  -4   4   1      163.99      153.05      5.75 o 
  -3   4   1     5455.89     5794.73     84.25 o 
  -2   4   1       51.97       91.40      8.81 o 
  -1   4   1     1791.52     1961.45     29.20 o 
   0   4   1      971.52     1023.88     19.84 o 
   1   4   1      844.86      893.13     17.10 o 
   2   4   1      332.28      410.22      7.03 o 
   3   4   1     2925.94     2942.91     30.50 o 
   4   4   1      983.78     1050.20     15.81 o 
   5   4   1      287.18      290.26      8.95 o 
   6   4   1      229.75      232.08      9.41 o 
   7   4   1     1115.97     1073.88     19.62 o 
   8   4   1       24.21       29.27      6.40 o 
   9   4   1      177.27      186.10     13.08 o 
  10   4   1      390.15      389.76     19.03 o 
  11   4   1      117.06      106.86     13.67 o 
 -11   5   1       25.08       -2.43     13.16 o 
 -10   5   1      235.76      254.89     14.55 o 
  -9   5   1        2.25        2.18      6.04 o 
  -8   5   1      297.93      319.27     13.57 o 
  -7   5   1      376.11      356.57     13.22 o 
  -6   5   1     2702.86     2693.44     33.31 o 
  -5   5   1        4.48        3.09      3.42 o 
  -4   5   1      131.10      127.98      6.37 o 
  -3   5   1     2896.34     3139.84     58.39 o 
  -2   5   1     2020.08     2208.18     35.34 o 
  -1   5   1      396.55      385.76      8.12 o 
   0   5   1      530.95      569.96      9.56 o 
   1   5   1       16.16       36.24      3.87 o 
   2   5   1      106.61      133.07      5.07 o 
   3   5   1      693.28      636.72      8.52 o 
   4   5   1      925.98      926.73     16.05 o 
   5   5   1     1575.63     1537.19     26.59 o 
   6   5   1      222.48      223.84     11.12 o 
   7   5   1     1811.31     1769.43     26.21 o 
   8   5   1       30.35       28.97      6.96 o 
   9   5   1      219.29      213.12     14.17 o 
  10   5   1      326.89      284.56     16.46 o 
  11   5   1       45.20       41.13     10.38 o 
 -10   6   1      169.18      165.21     23.89 o 
  -9   6   1        6.80       13.11      6.86 o 
  -8   6   1       31.68       24.65      6.92 o 
  -7   6   1      137.97      144.76     13.79 o 
  -6   6   1      405.82      431.32     14.22 o 
  -5   6   1      997.67      999.39     20.10 o 
  -4   6   1       36.70       35.43      5.21 o 
  -3   6   1       13.76       18.48      3.39 o 
  -2   6   1      105.84      108.54      5.47 o 
  -1   6   1      718.54      754.50     21.56 o 
   0   6   1      266.87      265.27      8.72 o 
   1   6   1     3996.71     4093.07     55.15 o 
   2   6   1      778.20      748.38     28.12 o 
   3   6   1      369.25      356.22     13.09 o 
   4   6   1      275.32      287.84     10.37 o 
   5   6   1      506.86      503.88     13.48 o 
   6   6   1       28.15       32.76      6.92 o 
   7   6   1      432.58      426.42     13.75 o 
   8   6   1       65.19       71.98     10.57 o 
   9   6   1       46.87       50.70     11.34 o 
  10   6   1        5.38        8.67      8.43 o 
  -9   7   1        1.00       -2.42      7.21 o 
  -8   7   1      512.48      508.54     18.37 o 
  -7   7   1       85.54       88.38      9.13 o 
  -6   7   1      884.19      917.12     21.49 o 
  -5   7   1      293.94      274.82     14.86 o 
  -4   7   1     2018.73     2010.71     29.38 o 
  -3   7   1       21.33       18.50      3.95 o 
  -2   7   1        2.68        2.44      3.01 o 
  -1   7   1      170.66      151.57      6.73 o 
   0   7   1      512.77      491.72     10.83 o 
   1   7   1     1338.17     1318.07     20.61 o 
   2   7   1        0.59       -1.08      3.39 o 
   3   7   1      426.69      426.71     12.45 o 
   4   7   1      124.36      121.83      8.01 o 
   5   7   1     1828.32     1811.60     26.97 o 
   6   7   1      343.55      341.02     12.52 o 
   7   7   1      722.60      679.18     19.93 o 
   8   7   1      125.47      133.58     10.21 o 
   9   7   1       25.19       16.32      8.50 o 
  10   7   1      175.09      174.73     22.07 o 
  -8   8   1       21.04       19.64      8.88 o 
  -7   8   1      487.24      432.51     34.32 o 
  -6   8   1       43.68       23.25      7.96 o 
  -5   8   1      447.96      469.51     18.87 o 
  -4   8   1      406.44      424.08     17.24 o 
  -3   8   1      115.36      121.34      8.27 o 
  -2   8   1      150.98      145.78      8.59 o 
  -1   8   1       24.54       23.56      4.52 o 
   0   8   1      378.73      364.11     14.89 o 
   1   8   1     2094.94     2103.98     35.29 o 
   2   8   1        2.90        6.57      5.08 o 
   3   8   1      661.30      654.05     23.08 o 
   4   8   1        3.19        5.24      5.51 o 
   5   8   1      248.08      250.93     14.46 o 
   6   8   1       45.86       35.78      6.26 o 
   7   8   1       86.86       77.18      8.22 o 
   8   8   1        3.15        1.55      6.10 o 
   9   8   1       81.72      102.20     12.56 o 
  10   8   1        5.12       22.68     13.97 o 
  -7   9   1      111.99      115.51     19.84 o 
  -6   9   1      511.29      473.86     20.81 o 
  -5   9   1        7.28       11.62      8.91 o 
  -4   9   1      159.76      167.91     13.23 o 
  -3   9   1       88.46       86.05     13.97 o 
  -2   9   1     1082.99     1065.31     29.95 o 
  -1   9   1      113.45      122.27     22.78 o 
   0   9   1       50.63       55.33      8.29 o 
   1   9   1       31.57       36.65      7.44 o 
   2   9   1       13.31       18.84      6.92 o 
   3   9   1     1702.83     1676.43     35.29 o 
   4   9   1       77.00       94.82     13.87 o 
   5   9   1      908.08      825.40     29.97 o 
   6   9   1        0.10        1.27      8.40 o 
   7   9   1       33.20       30.47      9.31 o 
   8   9   1       68.41       64.98     11.67 o 
   9   9   1       23.64        3.04     14.78 o 
  -6  10   1        2.71        6.72      8.51 o 
  -5  10   1       11.45       16.35      8.32 o 
  -4  10   1       61.08       60.10     10.23 o 
  -3  10   1       62.69       60.34      9.88 o 
  -2  10   1      617.88      611.30     21.25 o 
  -1  10   1       75.11       78.48     12.65 o 
   0  10   1       32.36       24.37      7.79 o 
   1  10   1        9.72        3.47      6.69 o 
   2  10   1      103.58      111.75     12.37 o 
   3  10   1     1192.27     1223.54     32.78 o 
   4  10   1       13.22       13.48     10.53 o 
   5  10   1      270.36      295.29     18.18 o 
   6  10   1       30.65       24.14      9.88 o 
   7  10   1      101.64      121.08     21.66 o 
  -5  11   1        8.22       11.15      9.91 o 
  -4  11   1      105.23       91.32     17.82 o 
  -3  11   1       87.94      104.88     18.42 o 
  -2  11   1      115.18      108.12     17.82 o 
  -1  11   1      151.39      161.74     14.10 o 
   0  11   1      431.63      413.08     26.42 o 
   1  11   1       35.11       39.15      9.71 o 
   2  11   1       75.69       64.87     11.52 o 
   3  11   1      209.71      216.22     16.89 o 
   4  11   1        3.64        3.25      8.52 o 
   5  11   1      276.46      272.72     19.55 o 
  -3  12   1       55.15       58.92     15.79 o 
  -2  12   1        7.93       12.35     12.96 o 
  -1  12   1       13.91       20.85     14.58 o 
   0  12   1      111.86      118.50     14.06 o 
   1  12   1      455.61      428.30     21.65 o 
   2  12   1      297.15      291.97     27.33 o 
   0 -12   2        3.27        4.05     13.36 o 
  -4 -11   2       34.50       42.76     11.74 o 
  -3 -11   2       14.40       16.09      9.15 o 
  -2 -11   2        5.89        7.29      8.37 o 
  -1 -11   2      112.74      118.55     13.82 o 
   0 -11   2       37.50       20.39      9.13 o 
   1 -11   2      265.32      253.80     17.09 o 
   2 -11   2      308.19      295.81     25.51 o 
   3 -11   2       29.73       28.14     12.55 o 
   4 -11   2      136.66      131.48     15.94 o 
  -6 -10   2        3.81       -0.19      8.85 o 
  -5 -10   2      394.81      402.56     21.62 o 
  -4 -10   2      101.85      111.30     15.39 o 
  -3 -10   2       50.39       39.48      9.08 o 
  -2 -10   2       46.01       39.99      9.52 o 
  -1 -10   2       90.30       94.42     11.81 o 
   0 -10   2       12.80       14.67      7.58 o 
   1 -10   2       74.45       81.67     10.95 o 
   2 -10   2      181.85      195.40     16.05 o 
   3 -10   2       27.95       11.75     12.86 o 
   4 -10   2      386.70      380.92     20.35 o 
   5 -10   2      159.48      159.85     15.59 o 
   6 -10   2        5.37        0.34      9.44 o 
  -8  -9   2      183.74      150.84     23.89 o 
  -7  -9   2        1.43       -1.52      8.58 o 
  -6  -9   2      174.17      166.02     15.59 o 
  -5  -9   2      533.43      519.55     31.48 o 
  -4  -9   2        3.60        5.82      6.72 o 
  -3  -9   2      304.34      310.91     17.72 o 
  -2  -9   2       10.44       -0.39      6.48 o 
  -1  -9   2       60.31       60.34      9.16 o 
   0  -9   2      193.27      192.88     13.60 o 
   1  -9   2        0.49        0.51      5.12 o 
   2  -9   2       45.39       52.65      9.64 o 
   3  -9   2       52.68       51.36      9.72 o 
   4  -9   2      174.13      203.69     37.05 o 
   5  -9   2       16.93       24.56      8.45 o 
   6  -9   2       61.32       77.37     12.60 o 
   7  -9   2      159.18      182.75     29.16 o 
  -9  -8   2       57.26       72.89     19.03 o 
  -8  -8   2      353.85      305.76     19.33 o 
  -7  -8   2      416.98      418.19     20.97 o 
  -6  -8   2      125.23      134.33     13.26 o 
  -5  -8   2       18.98       14.68     14.58 o 
  -4  -8   2       13.50       16.25      6.66 o 
  -3  -8   2      334.41      340.69     16.61 o 
  -2  -8   2      437.20      414.35     27.13 o 
  -1  -8   2      405.65      396.13     17.03 o 
   0  -8   2      457.58      431.50     14.17 o 
   1  -8   2       53.82       58.80      6.83 o 
   2  -8   2      172.27      176.93      9.64 o 
   3  -8   2      266.99      258.25     17.41 o 
   4  -8   2        2.56       11.98      6.48 o 
   5  -8   2      181.22      187.83     15.14 o 
   6  -8   2       65.78       69.08     12.15 o 
   7  -8   2      118.96      111.38     13.31 o 
   8  -8   2        9.21       -0.80      8.43 o 
  -9  -7   2        0.93        1.21     10.73 o 
  -8  -7   2      601.69      561.29     23.26 o 
  -7  -7   2     1124.41     1113.52     76.43 o 
  -6  -7   2      114.44      110.28     11.59 o 
  -5  -7   2      163.63      164.60     12.38 o 
  -4  -7   2       47.11       47.57      7.87 o 
  -3  -7   2      975.71      945.20     34.62 o 
  -2  -7   2      230.47      230.82     17.31 o 
  -1  -7   2      132.70      137.36      8.81 o 
   0  -7   2      852.52      870.17     18.15 o 
   1  -7   2        2.88       10.44      5.13 o 
   2  -7   2      343.08      318.94     11.11 o 
   3  -7   2      529.46      542.73     14.66 o 
   4  -7   2        8.47        3.37      5.13 o 
   5  -7   2       74.60       70.33      9.29 o 
   6  -7   2      890.24      854.95     25.76 o 
   7  -7   2       29.41       29.43      8.27 o 
   8  -7   2      158.93      147.50     14.58 o 
   9  -7   2        1.06        2.43      8.45 o 
 -11  -6   2       21.53       19.03     15.39 o 
 -10  -6   2       21.06       14.61      9.02 o 
  -9  -6   2      165.62      150.83     13.81 o 
  -8  -6   2       87.53       96.37      9.09 o 
  -7  -6   2      162.12      178.38     10.31 o 
  -6  -6   2     1009.00      946.83     39.83 o 
  -5  -6   2       71.56       62.97      5.95 o 
  -4  -6   2       11.53       11.96      3.49 o 
  -3  -6   2        4.85        5.28      2.37 o 
  -2  -6   2      494.57      532.08     13.41 o 
  -1  -6   2     1814.64     1829.21     35.92 o 
   0  -6   2     2831.35     2975.21     31.69 o 
   1  -6   2      653.02      644.16     14.42 o 
   2  -6   2       11.17       12.31      3.72 o 
   3  -6   2      711.70      764.05     21.74 o 
   4  -6   2       78.34       85.16      8.86 o 
   5  -6   2      236.32      230.74     13.06 o 
   6  -6   2       83.03       59.31      8.58 o 
   7  -6   2       46.20       46.49      8.52 o 
   8  -6   2       34.92       32.67      8.80 o 
   9  -6   2        0.94       -5.14      7.15 o 
  10  -6   2      232.46      241.55     23.28 o 
 -11  -5   2        4.88        0.01      8.93 o 
 -10  -5   2       45.82       50.29     16.40 o 
  -9  -5   2      771.93      737.66     36.45 o 
  -8  -5   2       80.13       74.67      8.01 o 
  -7  -5   2      280.59      264.44     10.82 o 
  -6  -5   2      585.65      574.05     14.44 o 
  -5  -5   2     3413.26     3351.96     32.89 o 
  -4  -5   2       27.96       30.97      2.86 o 
  -3  -5   2      122.37       99.00      5.61 o 
  -2  -5   2     1918.32     1994.32     18.57 o 
  -1  -5   2        8.78        6.57      2.23 o 
   0  -5   2     3251.51     3245.78     24.17 o 
   1  -5   2     1090.99     1208.65     21.68 o 
   2  -5   2      541.09      536.99     10.33 o 
   3  -5   2        1.54       -0.71      2.78 o 
   4  -5   2     1709.56     1769.06     36.37 o 
   5  -5   2        6.87        8.27      5.43 o 
   6  -5   2       40.19       49.05      6.50 o 
   7  -5   2       28.26       27.80      5.79 o 
   8  -5   2      568.43      573.19     29.92 o 
   9  -5   2       80.61       84.00      9.29 o 
  10  -5   2      127.57      141.94     14.46 o 
  11  -5   2       23.84       19.84     19.84 o 
 -11  -4   2       26.19       28.57      9.52 o 
 -10  -4   2       39.77       35.03      8.86 o 
  -9  -4   2      225.75      229.28     14.17 o 
  -8  -4   2       96.79      117.22     10.73 o 
  -7  -4   2      423.00      366.63     11.98 o 
  -6  -4   2      177.09      188.56      8.58 o 
  -5  -4   2      621.54      563.64     10.61 o 
  -4  -4   2     2518.18     2741.82     37.83 o 
  -3  -4   2     1048.36     1031.78     13.70 o 
  -2  -4   2     3741.77     3772.74     36.38 o 
  -1  -4   2      458.62      464.89      9.03 o 
   0  -4   2        5.88        9.37      2.92 o 
   1  -4   2     1104.69     1163.39     38.16 o 
   2  -4   2      199.12      232.97     21.70 o 
   3  -4   2     1181.66     1374.03     23.06 o 
   4  -4   2       10.45       16.99      2.90 o 
   5  -4   2      165.15      197.72      8.57 o 
   6  -4   2      132.77      139.75      8.33 o 
   7  -4   2      252.53      251.12     10.79 o 
   8  -4   2      290.32      316.24     16.46 o 
   9  -4   2      260.33      265.29     16.63 o 
  10  -4   2      317.58      336.71     26.12 o 
  11  -4   2       95.68      103.90     13.91 o 
 -11  -3   2      329.82      360.20     20.23 o 
 -10  -3   2      206.38      199.66     14.50 o 
  -9  -3   2      550.51      518.94     19.64 o 
  -8  -3   2      107.68      119.24     10.45 o 
  -7  -3   2      876.04      885.33     17.87 o 
  -6  -3   2        5.48        5.21      2.27 o 
  -5  -3   2     1256.90     1174.28     13.26 o 
  -4  -3   2      804.88      852.28     10.30 o 
  -3  -3   2     3211.85     3370.22     20.72 o 
  -2  -3   2     1000.19      934.02      9.33 o 
  -1  -3   2     2925.03     3184.85     36.93 o 
   0  -3   2      273.25      337.73      5.74 o 
   1  -3   2        0.58        0.61      1.47 o 
   2  -3   2    10764.15    11402.38     84.78 o 
   3  -3   2      894.61      982.66     16.95 o 
   4  -3   2     1777.98     1843.90     45.62 o 
   5  -3   2        1.04        6.22      3.23 o 
   6  -3   2      415.31      397.73     11.50 o 
   7  -3   2       78.21       85.02      7.01 o 
   8  -3   2       57.36       62.78     11.12 o 
   9  -3   2       99.51      127.20      9.92 o 
  10  -3   2       10.02       14.40      6.48 o 
  11  -3   2       88.90       90.67     10.60 o 
  12  -3   2      103.57       72.89     18.63 o 
 -12  -2   2      186.35      231.43     24.30 o 
 -11  -2   2      130.01      142.24     14.20 o 
 -10  -2   2       44.54       75.35     18.93 o 
  -9  -2   2      156.00      152.80     25.41 o 
  -8  -2   2        2.24       -1.58      3.30 o 
  -7  -2   2      973.51      944.77     16.02 o 
  -6  -2   2        4.46        4.80      3.01 o 
  -5  -2   2      171.02      149.12      4.82 o 
  -4  -2   2     1769.82     1779.83     28.11 o 
  -3  -2   2     1911.63     2006.23     46.47 o 
  -2  -2   2     4028.85     4143.54     56.29 o 
  -1  -2   2     4465.97     4422.67     54.68 o 
   0  -2   2      464.89      510.29      8.38 o 
   1  -2   2     2095.15     2366.92     49.50 o 
   2  -2   2       36.21       77.08     33.91 o 
   3  -2   2       70.00       44.43      6.95 o 
   4  -2   2     1039.56     1082.62     11.10 o 
   5  -2   2        0.18       -0.87      2.23 o 
   6  -2   2     1374.55     1401.15     20.39 o 
   7  -2   2       96.93       97.49      7.09 o 
   8  -2   2      250.74      255.64     10.73 o 
   9  -2   2        3.63        4.15      4.87 o 
  10  -2   2       57.87       66.01      8.49 o 
  11  -2   2      666.24      649.16     47.91 o 
 -12  -1   2      184.17      219.68     23.28 o 
 -11  -1   2      196.77      201.45     18.53 o 
 -10  -1   2       82.07       74.37     10.35 o 
  -9  -1   2      345.61      377.86     16.41 o 
  -8  -1   2      827.71      825.54     16.61 o 
  -7  -1   2     1818.51     1730.70     21.96 o 
  -6  -1   2      867.96      918.46     12.57 o 
  -5  -1   2      509.11      504.95     10.52 o 
  -4  -1   2     3029.34     3082.60     32.94 o 
  -3  -1   2      277.01      315.90      5.24 o 
  -2  -1   2     4851.74     4815.81     40.39 o 
  -1  -1   2     3183.72     3276.17    122.88 o 
   0  -1   2     1234.53     1421.47     26.32 o 
   1  -1   2     3217.15     3518.13     90.35 o 
   2  -1   2     1244.10     1178.68     20.88 o 
   3  -1   2     1800.04     1917.82     15.17 o 
   4  -1   2     1932.14     2000.51     33.38 o 
   5  -1   2      252.71      305.52      8.41 o 
   6  -1   2      786.45      825.20     15.09 o 
   7  -1   2       91.35       91.76      6.73 o 
   8  -1   2      121.85      122.74      8.21 o 
   9  -1   2        8.46        7.69      4.81 o 
  10  -1   2       83.87       93.81     11.96 o 
  11  -1   2      109.66      119.96     13.61 o 
 -12   0   2      411.44      475.00     31.18 o 
 -11   0   2      201.86      205.51     26.93 o 
 -10   0   2       85.91       89.68     18.46 o 
  -9   0   2      187.22      189.76      9.69 o 
  -8   0   2        0.34        2.90      4.12 o 
  -7   0   2     1112.27     1066.01     17.65 o 
  -6   0   2     1750.84     1857.58     21.46 o 
  -5   0   2     2587.98     2724.53     20.78 o 
  -4   0   2        5.98        9.00      1.75 o 
  -3   0   2       80.84      149.92     10.11 o 
  -2   0   2      258.96      283.46      5.81 o 
  -1   0   2      694.85      650.69     28.91 o 
   0   0   2      287.07      315.43     14.53 o 
   1   0   2      360.37      412.64      5.01 o 
   2   0   2      168.82      199.15      3.83 o 
   3   0   2     3264.55     3376.20     51.06 o 
   4   0   2     1416.47     1413.32     30.33 o 
   5   0   2       16.21       13.02      2.04 o 
   6   0   2     4664.31     4624.82     35.65 o 
   7   0   2       61.05       50.80      6.07 o 
   8   0   2      423.98      400.33     14.93 o 
   9   0   2      559.73      555.42     30.65 o 
  10   0   2      168.66      189.08     13.99 o 
  11   0   2      218.82      244.37     25.41 o 
 -12   1   2       81.23       75.12     16.40 o 
 -11   1   2        7.84       11.43      6.78 o 
 -10   1   2      482.65      503.11     16.30 o 
  -9   1   2      436.83      479.68     14.70 o 
  -8   1   2       68.70       67.68      6.43 o 
  -7   1   2      263.34      256.04      9.18 o 
  -6   1   2       40.48       36.52      5.32 o 
  -5   1   2     1231.38     1253.48     16.09 o 
  -4   1   2       40.88       44.04      2.78 o 
  -3   1   2     3282.34     3161.06     32.08 o 
  -2   1   2     1681.30     1676.06     37.52 o 
  -1   1   2      875.51      959.08     27.68 o 
   0   1   2      550.13      523.17     27.73 o 
   1   1   2     2586.71     2672.02     52.72 o 
   2   1   2       97.67      124.56      3.93 o 
   3   1   2       53.59       69.53      5.09 o 
   4   1   2        6.18       19.95      1.96 o 
   5   1   2     2652.68     2827.22     28.52 o 
   6   1   2     1945.67     1971.09     17.67 o 
   7   1   2        0.23       -0.25      2.84 o 
   8   1   2     1019.30      954.95     17.81 o 
   9   1   2      388.16      359.45     16.02 o 
  10   1   2      538.81      513.93     20.42 o 
  11   1   2      117.83      109.60     12.53 o 
 -12   2   2       92.10      104.27     18.63 o 
 -11   2   2        7.33       13.41      7.16 o 
 -10   2   2      319.85      341.45     14.12 o 
  -9   2   2       14.67       11.31      5.00 o 
  -8   2   2      525.68      547.25     14.73 o 
  -7   2   2      780.63      813.99     16.49 o 
  -6   2   2      231.53      232.63      8.26 o 
  -5   2   2      937.70      965.36     24.49 o 
  -4   2   2        2.92        4.47      1.39 o 
  -3   2   2      362.92      295.41      4.80 o 
  -2   2   2     1207.01     1249.38     34.19 o 
  -1   2   2     3482.72     3632.74     42.75 o 
   0   2   2       15.63       14.96      1.53 o 
   1   2   2       14.53       10.16      1.20 o 
   2   2   2      271.90      237.73     10.70 o 
   3   2   2      222.41      265.55      6.34 o 
   4   2   2     2620.87     2736.35     63.59 o 
   5   2   2      837.39      907.37     12.74 o 
   6   2   2      989.58     1019.11     12.74 o 
   7   2   2       87.72       96.37     11.54 o 
   8   2   2      831.27      830.42     50.62 o 
   9   2   2      328.93      350.60     16.17 o 
  10   2   2      185.01      191.60     13.84 o 
  11   2   2      429.32      401.84     24.90 o 
 -11   3   2      260.49      296.95     18.06 o 
 -10   3   2      171.94      181.03     13.41 o 
  -9   3   2       57.28       59.35      7.28 o 
  -8   3   2      735.50      706.74     25.79 o 
  -7   3   2      157.23      170.38      8.44 o 
  -6   3   2      252.61      252.09      9.11 o 
  -5   3   2     1160.76     1204.69     17.71 o 
  -4   3   2       59.38       60.03      3.56 o 
  -3   3   2     5398.55     5621.89     28.66 o 
  -2   3   2     5632.65     5920.37     37.14 o 
  -1   3   2     1057.90     1088.72     23.27 o 
   0   3   2     1318.85     1438.70     14.67 o 
   1   3   2     1819.04     1966.00     16.83 o 
   2   3   2      144.12      114.42      7.58 o 
   3   3   2     8010.12     8057.67     92.13 o 
   4   3   2     2359.85     2290.30     34.49 o 
   5   3   2       66.05       79.94      3.74 o 
   6   3   2      180.35      176.33      7.26 o 
   7   3   2        0.06        3.11      3.36 o 
   8   3   2     2072.52     2004.94     35.33 o 
   9   3   2      374.18      347.07     16.16 o 
  10   3   2      621.00      565.19     28.65 o 
  11   3   2       89.26       91.01     12.05 o 
 -11   4   2       74.74       91.93     16.00 o 
 -10   4   2       20.31       20.46      7.03 o 
  -9   4   2      325.15      313.64     13.55 o 
  -8   4   2       28.55       27.22      5.78 o 
  -7   4   2       12.25       14.59      5.89 o 
  -6   4   2        9.88        9.14      3.67 o 
  -5   4   2        2.21       -0.86      2.82 o 
  -4   4   2       21.26       21.02      4.77 o 
  -3   4   2       12.37       24.07      4.29 o 
  -2   4   2        2.08        5.55      3.32 o 
  -1   4   2      560.32      536.60     11.19 o 
   0   4   2      127.92      118.93      3.97 o 
   1   4   2     1262.84     1207.33     14.79 o 
   2   4   2     2593.08     2718.88     34.13 o 
   3   4   2      108.47      128.73      5.73 o 
   4   4   2     2294.38     2252.90     30.49 o 
   5   4   2      468.12      459.31     13.56 o 
   6   4   2      157.08      158.03      7.39 o 
   7   4   2      260.73      251.30     14.60 o 
   8   4   2      394.35      405.32     16.46 o 
   9   4   2        2.32        3.95      6.16 o 
  10   4   2      542.40      502.78     20.90 o 
  11   4   2       27.13       26.62      9.15 o 
 -10   5   2        6.12        5.96      6.79 o 
  -9   5   2      495.77      546.28     45.09 o 
  -8   5   2      317.61      306.01     13.04 o 
  -7   5   2      112.13      128.88      8.98 o 
  -6   5   2      812.23      786.56     17.62 o 
  -5   5   2      243.26      260.35      9.99 o 
  -4   5   2     1580.25     1613.26     25.10 o 
  -3   5   2      775.32      803.45     20.05 o 
  -2   5   2        1.02        0.60      3.18 o 
  -1   5   2     1435.47     1518.17     22.18 o 
   0   5   2      714.36      681.22     14.29 o 
   1   5   2     1392.34     1387.08     21.92 o 
   2   5   2      360.26      350.81      7.40 o 
   3   5   2      660.38      707.32     13.34 o 
   4   5   2      672.12      620.56     13.28 o 
   5   5   2      375.92      386.88     11.06 o 
   6   5   2     1393.12     1375.60     21.48 o 
   7   5   2      736.58      713.62     16.63 o 
   8   5   2      505.41      501.30     16.51 o 
   9   5   2       20.10       16.92      6.77 o 
  10   5   2      312.00      280.83     16.82 o 
  11   5   2        0.38       19.23     13.36 o 
 -10   6   2       24.10       20.04     17.62 o 
  -9   6   2      135.33      146.13     13.71 o 
  -8   6   2        0.14       -0.35      5.52 o 
  -7   6   2       90.70       96.75     10.83 o 
  -6   6   2       28.29       25.49      5.67 o 
  -5   6   2       16.82       10.55      6.59 o 
  -4   6   2       73.49       69.39      6.38 o 
  -3   6   2       33.55       53.47      4.39 o 
  -2   6   2       39.03       49.87      4.17 o 
  -1   6   2     1624.57     1697.81     18.38 o 
   0   6   2     3510.43     3617.65     27.30 o 
   1   6   2     3537.52     3656.03     26.98 o 
   2   6   2     1590.95     1705.24     22.35 o 
   3   6   2        8.64        5.09      3.14 o 
   4   6   2       36.00       39.83      4.81 o 
   5   6   2       82.13       85.35      8.43 o 
   6   6   2     1407.46     1371.88     22.58 o 
   7   6   2       55.24       53.57      6.41 o 
   8   6   2      494.91      513.04     16.04 o 
   9   6   2        0.18       -4.81      6.08 o 
  10   6   2      117.93      137.63     13.80 o 
 -10   7   2        9.83      -18.42     18.42 o 
  -9   7   2       85.33      104.79     14.35 o 
  -8   7   2      152.13      134.62     17.47 o 
  -7   7   2      412.37      394.13     15.96 o 
  -6   7   2        0.33        3.74      4.79 o 
  -5   7   2       57.40       78.53      7.65 o 
  -4   7   2      274.79      272.63     11.14 o 
  -3   7   2        7.82       14.76      4.21 o 
  -2   7   2      262.34      262.52      9.64 o 
  -1   7   2      594.28      613.07     18.65 o 
   0   7   2       82.65       78.93      6.90 o 
   1   7   2       69.22       80.17      7.07 o 
   2   7   2      660.12      651.88     15.00 o 
   3   7   2       86.20       93.60      7.20 o 
   4   7   2      207.14      194.83      8.92 o 
   5   7   2      251.40      243.55     10.52 o 
   6   7   2      962.34      938.63     19.27 o 
   7   7   2       18.53       25.02      8.38 o 
   8   7   2      265.23      249.76     12.30 o 
   9   7   2      104.92       94.70     12.21 o 
  10   7   2       16.74       10.12     11.54 o 
  -8   8   2        0.22        5.06     11.95 o 
  -7   8   2       84.17       76.31     17.62 o 
  -6   8   2       54.83       51.34     10.73 o 
  -5   8   2      198.38      218.29     11.41 o 
  -4   8   2       70.88       68.91      7.67 o 
  -3   8   2      139.82      138.16     10.49 o 
  -2   8   2      165.91      187.21      9.67 o 
  -1   8   2      202.53      205.31     11.78 o 
   0   8   2      788.93      810.58     17.71 o 
   1   8   2      699.81      671.94     16.21 o 
   2   8   2      828.60      823.55     18.07 o 
   3   8   2      509.87      500.46     14.41 o 
   4   8   2      829.72      789.16     18.35 o 
   5   8   2       71.15       65.62      7.44 o 
   6   8   2      600.03      607.08     22.19 o 
   7   8   2        5.75        6.24      5.44 o 
   8   8   2      385.76      346.30     14.64 o 
   9   8   2       31.92       40.10      8.62 o 
  -7   9   2       44.38       71.68     16.40 o 
  -6   9   2       90.19       84.64     11.09 o 
  -5   9   2       72.32       64.32     10.63 o 
  -4   9   2        0.56        0.87      6.37 o 
  -3   9   2      251.41      263.36     15.19 o 
  -2   9   2      107.37      112.62      8.30 o 
  -1   9   2       98.89       98.22     12.35 o 
   0   9   2       42.72       37.86      7.26 o 
   1   9   2        0.60        0.99      4.91 o 
   2   9   2      113.11      128.56     17.51 o 
   3   9   2        0.97       -3.14      5.39 o 
   4   9   2     1662.72     1553.23     49.71 o 
   5   9   2      193.94      209.21     15.06 o 
   6   9   2       54.79       39.93      9.30 o 
   7   9   2        0.01       -3.85      7.61 o 
   8   9   2        1.57        1.52      8.73 o 
   9   9   2       12.62        7.69     14.78 o 
  -6  10   2       63.81       39.89     14.98 o 
  -5  10   2      211.47      220.24     15.99 o 
  -4  10   2      168.71      184.70     18.12 o 
  -3  10   2      386.36      365.03     34.32 o 
  -2  10   2       29.05       40.23      7.94 o 
  -1  10   2       68.65       70.05      9.45 o 
   0  10   2       83.05       74.19     11.54 o 
   1  10   2       13.68        9.77      6.71 o 
   2  10   2      454.77      435.46     19.25 o 
   3  10   2      102.04      113.47     12.45 o 
   4  10   2     1008.22     1017.86     29.78 o 
   5  10   2       46.65       55.03     10.69 o 
   6  10   2      224.79      198.86     17.02 o 
   7  10   2       56.11       53.69     16.70 o 
  -5  11   2       47.43       56.69     18.22 o 
  -3  11   2      323.70      268.07     23.08 o 
  -2  11   2       73.51       75.52     16.20 o 
  -1  11   2      182.92      192.69     16.60 o 
   0  11   2        6.95        0.61      7.52 o 
   1  11   2       17.61       13.93      7.94 o 
   2  11   2      468.87      502.22     21.95 o 
   3  11   2        0.39       -7.94      7.94 o 
   4  11   2      197.32      198.49     20.96 o 
   5  11   2      126.99      101.51     17.21 o 
  -2  12   2       33.60       44.14     13.97 o 
  -1  12   2        6.83        0.40     11.95 o 
   0  12   2       48.79       55.79     11.37 o 
   1  12   2       54.79       41.47     11.45 o 
   2  12   2      314.37      313.63     26.73 o 
   0 -12   3        7.91        6.68     16.40 o 
  -3 -11   3       66.43       59.68     17.11 o 
  -2 -11   3        4.16        8.01      9.09 o 
  -1 -11   3       44.70       40.32     10.63 o 
   0 -11   3       73.56       79.18     12.19 o 
   1 -11   3       23.07       26.68      9.92 o 
   2 -11   3      119.30      113.59     19.03 o 
   3 -11   3      107.13      118.45     20.65 o 
   4 -11   3        0.34        7.09     15.39 o 
  -6 -10   3       65.82       83.32     13.96 o 
  -5 -10   3        2.21        3.20      8.80 o 
  -4 -10   3      143.84      180.30     16.61 o 
  -3 -10   3       48.99       38.37     10.18 o 
  -2 -10   3       19.30       18.57      8.39 o 
  -1 -10   3        4.01        2.11      7.80 o 
   0 -10   3       35.12       26.71     10.83 o 
   1 -10   3       15.89       16.00     11.54 o 
   2 -10   3       20.30        9.72      7.97 o 
   3 -10   3      520.97      484.85     22.61 o 
   4 -10   3       10.43       19.01      9.23 o 
   5 -10   3       37.48       33.61     10.75 o 
  -8  -9   3       15.53       29.76     17.41 o 
  -7  -9   3       14.27       17.94     10.14 o 
  -6  -9   3      602.63      574.75     24.69 o 
  -5  -9   3       61.50       58.93     10.55 o 
  -4  -9   3      412.39      404.32     39.08 o 
  -3  -9   3        0.35        0.83      6.51 o 
  -2  -9   3      427.35      420.32     24.20 o 
  -1  -9   3      183.00      199.75     14.74 o 
   0  -9   3        6.03        2.38      6.07 o 
   1  -9   3      310.62      317.21     13.69 o 
   2  -9   3        2.71        2.92      5.57 o 
   3  -9   3        7.24        7.74      7.49 o 
   4  -9   3      175.61      168.00     24.80 o 
   5  -9   3      128.95      138.18     14.20 o 
   6  -9   3       10.59       13.77      9.13 o 
   7  -9   3       28.17       33.61     14.38 o 
  -9  -8   3       32.53       11.95     16.00 o 
  -8  -8   3       24.62        6.78      8.89 o 
  -7  -8   3        0.54        6.91      8.24 o 
  -6  -8   3      113.16      127.73     13.60 o 
  -5  -8   3       37.44       34.46      9.02 o 
  -4  -8   3        7.20        3.24      6.15 o 
  -3  -8   3      426.41      396.50     17.61 o 
  -2  -8   3     1039.84     1041.83     28.95 o 
  -1  -8   3        6.54        1.52      5.58 o 
   0  -8   3       43.74       40.07      6.38 o 
   1  -8   3     1163.79     1133.68     22.90 o 
   2  -8   3      409.45      377.51     13.86 o 
   3  -8   3       57.34       50.39      9.01 o 
   4  -8   3       67.08       78.28     10.61 o 
   5  -8   3      402.91      377.56     21.66 o 
   6  -8   3        0.19        1.37      7.38 o 
   7  -8   3        1.51        7.95      8.17 o 
   8  -8   3       28.71       18.83     13.57 o 
  -9  -7   3      328.58      348.66     27.33 o 
  -8  -7   3        1.94       -5.08      7.44 o 
  -7  -7   3        2.37       -3.80      7.23 o 
  -6  -7   3       98.18      118.13     12.17 o 
  -5  -7   3      156.46      174.87     13.39 o 
  -4  -7   3      652.76      646.63     21.62 o 
  -3  -7   3       27.56       25.58      6.44 o 
  -2  -7   3      461.68      467.39     15.54 o 
  -1  -7   3      483.68      434.00     17.92 o 
   0  -7   3      259.24      237.99     10.18 o 
   1  -7   3       55.63       46.56      6.01 o 
   2  -7   3        1.12       -3.77      3.77 o 
   3  -7   3        1.41        1.34      4.16 o 
   4  -7   3      124.87      148.04     14.68 o 
   5  -7   3      108.90      116.52     11.44 o 
   6  -7   3        0.02        1.22      6.20 o 
   7  -7   3      200.49      218.52     15.71 o 
   8  -7   3       15.30       17.74      8.55 o 
   9  -7   3        2.05        1.62     11.95 o 
 -10  -6   3      106.98       84.40     12.66 o 
  -9  -6   3        0.47       12.59     10.63 o 
  -8  -6   3      361.83      339.30     14.76 o 
  -7  -6   3      190.09      176.44     10.26 o 
  -6  -6   3      440.11      364.76     44.55 o 
  -5  -6   3      529.54      485.43     14.96 o 
  -4  -6   3      419.66      381.87     28.25 o 
  -3  -6   3      146.29      157.23      7.04 o 
  -2  -6   3      375.52      349.34     11.77 o 
  -1  -6   3     1057.11     1093.73     19.55 o 
   0  -6   3      951.77      956.97     21.73 o 
   1  -6   3      144.75      133.53      7.40 o 
   2  -6   3       73.08       68.27      7.34 o 
   3  -6   3     1142.06     1132.12     19.84 o 
   4  -6   3       86.77       85.26      9.45 o 
   5  -6   3       44.18       52.14      8.37 o 
   6  -6   3       71.89       88.28     13.97 o 
   7  -6   3      846.45      794.26     25.43 o 
   8  -6   3        0.21        0.84      6.77 o 
   9  -6   3      170.96      166.60     15.22 o 
 -11  -5   3      274.03      267.04     18.14 o 
 -10  -5   3       34.80       33.86      9.72 o 
  -9  -5   3       20.80       16.69      8.81 o 
  -8  -5   3      127.91      152.51     10.01 o 
  -7  -5   3       44.66       48.83      6.38 o 
  -6  -5   3       25.32       33.73      5.52 o 
  -5  -5   3       19.41       25.57      4.27 o 
  -4  -5   3      302.53      275.40      7.93 o 
  -3  -5   3     1412.77     1356.74     33.26 o 
  -2  -5   3       20.66       14.35      2.43 o 
  -1  -5   3       96.53      104.11      4.59 o 
   0  -5   3       40.26       42.88      3.29 o 
   1  -5   3      153.49      179.61      6.73 o 
   2  -5   3     3637.80     3770.26     73.76 o 
   3  -5   3       65.03       50.05      6.25 o 
   4  -5   3       16.64       16.33      3.55 o 
   5  -5   3       91.38       97.88     10.14 o 
   6  -5   3       22.36       24.91      5.30 o 
   7  -5   3       72.01       79.72      9.75 o 
   8  -5   3       13.40        8.90      5.60 o 
   9  -5   3       60.47       59.19     10.36 o 
  10  -5   3        1.74       -1.14     12.35 o 
 -11  -4   3      309.24      311.93     18.96 o 
 -10  -4   3      367.06      344.21     25.41 o 
  -9  -4   3        8.00        9.76      6.77 o 
  -8  -4   3      138.53      155.88     12.09 o 
  -7  -4   3      145.25      140.87      8.42 o 
  -6  -4   3      446.61      444.16     12.35 o 
  -5  -4   3       16.56       20.35      2.89 o 
  -4  -4   3      173.92      219.10      5.86 o 
  -3  -4   3     2173.79     2400.53     29.34 o 
  -2  -4   3      499.30      444.49      8.12 o 
  -1  -4   3      798.30      933.09      9.78 o 
   0  -4   3      163.14      157.35      6.71 o 
   1  -4   3      790.28      853.39     19.35 o 
   2  -4   3     2948.29     3116.45     30.71 o 
   3  -4   3     1082.81     1047.70     13.93 o 
   4  -4   3        6.56       13.59      3.97 o 
   5  -4   3     1577.73     1566.67     62.93 o 
   6  -4   3       29.74       35.38      5.29 o 
   7  -4   3       39.86       49.62      7.26 o 
   8  -4   3       65.24       62.78      7.54 o 
   9  -4   3     1401.70     1339.75     27.77 o 
  10  -4   3      192.66      205.32     22.90 o 
  11  -4   3       59.66       83.30     13.86 o 
 -11  -3   3      152.25      215.49     17.85 o 
 -10  -3   3       92.06      108.94     12.64 o 
  -9  -3   3      553.78      541.45     20.16 o 
  -8  -3   3       21.40       31.78      6.99 o 
  -7  -3   3       11.73       12.68      3.09 o 
  -6  -3   3      429.67      420.74     16.66 o 
  -5  -3   3      136.34      133.42      5.05 o 
  -4  -3   3      622.55      545.41      8.62 o 
  -3  -3   3      821.54      878.88     19.07 o 
  -2  -3   3      117.92      164.85      4.37 o 
  -1  -3   3       31.61       44.64      4.18 o 
   0  -3   3     1624.14     1571.64     24.92 o 
   1  -3   3       60.50       97.92      4.30 o 
   2  -3   3     1481.69     1527.03     34.05 o 
   3  -3   3      673.85      627.35     12.48 o 
   4  -3   3     2567.55     2821.27     85.66 o 
   5  -3   3       10.90        4.51      2.95 o 
   6  -3   3       38.88       47.19      6.21 o 
   7  -3   3       20.77       30.87      5.06 o 
   8  -3   3       30.36       29.01      5.73 o 
   9  -3   3      404.48      417.15     16.02 o 
  10  -3   3       14.20       12.07      6.10 o 
  11  -3   3        0.71       -1.15      6.60 o 
 -12  -2   3       10.57       23.69     14.17 o 
 -11  -2   3       36.97       34.62     16.00 o 
 -10  -2   3       93.82       99.14     13.06 o 
  -9  -2   3      420.98      399.34     17.24 o 
  -8  -2   3      301.64      290.40     10.13 o 
  -7  -2   3       10.17        8.37      2.92 o 
  -6  -2   3      119.24      114.07      5.99 o 
  -5  -2   3     1138.06     1228.90     17.16 o 
  -4  -2   3      553.40      463.00      7.75 o 
  -3  -2   3      507.66      570.54     12.92 o 
  -2  -2   3      608.35      788.41     10.55 o 
  -1  -2   3     2415.65     2432.98     20.69 o 
   0  -2   3     6528.62     6692.72     63.17 o 
   1  -2   3     1016.88      935.66     31.17 o 
   2  -2   3      791.73      851.05     23.83 o 
   3  -2   3      850.76      900.07     22.14 o 
   4  -2   3     1323.29     1443.89     19.98 o 
   5  -2   3      396.39      384.82     10.00 o 
   6  -2   3        0.13        2.31      2.79 o 
   7  -2   3     1988.55     2006.06     55.07 o 
   8  -2   3      265.78      278.44     11.21 o 
   9  -2   3       91.37       82.67      9.85 o 
  10  -2   3       13.87        8.80      5.74 o 
  11  -2   3       89.89       99.39     12.84 o 
 -12  -1   3        0.28       -3.44     11.74 o 
 -11  -1   3        7.94        9.47      9.02 o 
 -10  -1   3       32.46       35.06     10.53 o 
  -9  -1   3      298.71      288.87     11.34 o 
  -8  -1   3       43.67       50.59      6.42 o 
  -7  -1   3      804.36      814.44     15.30 o 
  -6  -1   3      824.52      798.71     28.10 o 
  -5  -1   3       20.52       18.23      2.48 o 
  -4  -1   3      745.67      745.44     13.05 o 
  -3  -1   3        0.30        6.13      1.50 o 
  -2  -1   3     3073.98     2905.57     50.35 o 
  -1  -1   3       80.66      106.52      2.88 o 
   0  -1   3        7.94        8.57      1.32 o 
   1  -1   3     5637.79     5915.94     33.84 o 
   2  -1   3      146.67      134.51      7.95 o 
   3  -1   3      932.53     1165.95     11.93 o 
   4  -1   3     3116.88     3427.32     27.09 o 
   5  -1   3      216.98      160.52      5.49 o 
   6  -1   3     1061.98     1192.83     26.33 o 
   7  -1   3     1895.94     1897.29     25.46 o 
   8  -1   3        3.75       -3.22      3.63 o 
   9  -1   3        7.25        1.65      4.48 o 
  10  -1   3       12.83       13.83      6.55 o 
  11  -1   3        1.09       12.11      8.01 o 
 -11   0   3       70.43      102.83     12.79 o 
 -10   0   3       85.83       85.99     10.67 o 
  -9   0   3       27.18       30.26      5.54 o 
  -8   0   3      436.50      407.16     12.07 o 
  -7   0   3       89.69      112.77      6.68 o 
  -6   0   3     1684.06     1666.20     17.77 o 
  -5   0   3      167.17      199.10      6.93 o 
  -4   0   3     1148.15     1358.75     20.05 o 
  -3   0   3     1147.24     1213.90     11.15 o 
  -2   0   3     6306.85     6184.45     96.28 o 
  -1   0   3        9.29       13.18      1.35 o 
   0   0   3       48.06       40.81      1.99 o 
   1   0   3      205.35      251.66      4.45 o 
   2   0   3     4592.02     4934.94     24.66 o 
   3   0   3        7.38       21.30      1.96 o 
   4   0   3       68.09       87.21      3.15 o 
   5   0   3     3184.52     3216.14     20.92 o 
   6   0   3       82.95       75.94      5.55 o 
   7   0   3     1405.90     1346.88     20.26 o 
   8   0   3       13.75       10.76      4.15 o 
   9   0   3       16.64       13.40      5.01 o 
  10   0   3      213.97      218.95     14.43 o 
  11   0   3       10.06       10.68      8.30 o 
 -11   1   3        0.70       -4.55      6.15 o 
 -10   1   3       93.83       84.82      8.29 o 
  -9   1   3        4.38        3.71      4.47 o 
  -8   1   3      360.56      351.07     11.60 o 
  -7   1   3      480.12      474.19     12.20 o 
  -6   1   3      497.05      452.47     10.77 o 
  -5   1   3      545.29      534.06     10.75 o 
  -4   1   3     1294.30     1382.28     31.80 o 
  -3   1   3       75.38       77.73      4.18 o 
  -2   1   3      475.39      449.14     12.86 o 
  -1   1   3     4079.58     4018.91    157.29 o 
   0   1   3      168.55      167.01      4.15 o 
   1   1   3       68.76       85.85      2.51 o 
   2   1   3     2433.09     2343.93     42.29 o 
   3   1   3     1017.32     1061.83     35.27 o 
   4   1   3      522.72      662.77      8.58 o 
   5   1   3      379.51      347.23      8.62 o 
   6   1   3      218.06      259.91      6.56 o 
   7   1   3      124.32      109.95      6.62 o 
   8   1   3       25.83       33.03      6.28 o 
   9   1   3       43.40       42.48      8.10 o 
  10   1   3      425.80      420.97     18.68 o 
  11   1   3        2.81        0.38      7.27 o 
 -12   2   3       93.34       68.84     17.41 o 
 -11   2   3      231.78      240.79     39.48 o 
 -10   2   3        1.55        3.66      5.80 o 
  -9   2   3        6.18        7.25      5.13 o 
  -8   2   3      375.75      361.05     12.34 o 
  -7   2   3      815.36      864.18     21.58 o 
  -6   2   3      195.03      177.61      7.39 o 
  -5   2   3      395.99      412.51     10.29 o 
  -4   2   3     3735.40     3683.79     27.89 o 
  -3   2   3     1195.84     1217.67     11.72 o 
  -2   2   3        3.47        5.78      1.37 o 
  -1   2   3       53.04       53.40      2.13 o 
   0   2   3    17433.19    14928.94     96.48 o 
   1   2   3       14.82       17.54      1.27 o 
   2   2   3     1250.75     1095.29     47.55 o 
   3   2   3     6001.38     6162.77     59.09 o 
   4   2   3        9.30        3.92      1.76 o 
   5   2   3     2986.89     3038.59     44.16 o 
   6   2   3        3.14        1.80      2.16 o 
   7   2   3       10.50       12.06      4.64 o 
   8   2   3        5.08        8.90      5.04 o 
   9   2   3      315.89      321.37     15.51 o 
  10   2   3       71.19       61.47      9.29 o 
  11   2   3      316.12      302.96     17.21 o 
 -11   3   3       10.09        5.77      9.70 o 
 -10   3   3      207.86      213.27     17.11 o 
  -9   3   3      122.05      126.52      9.60 o 
  -8   3   3      123.44      122.95     10.70 o 
  -7   3   3       26.25       33.07      5.21 o 
  -6   3   3        2.33        2.61      3.33 o 
  -5   3   3       59.42       65.02      3.35 o 
  -4   3   3     1989.28     2019.60     18.32 o 
  -3   3   3       65.31       89.52      5.17 o 
  -2   3   3      315.63      299.54     12.95 o 
  -1   3   3        8.65       13.91      2.10 o 
   0   3   3       49.57       30.47      2.38 o 
   1   3   3      728.85      657.34     14.06 o 
   2   3   3      139.56      157.72      6.59 o 
   3   3   3     1002.89      985.50     21.01 o 
   4   3   3     1319.07     1367.63     27.81 o 
   5   3   3      330.10      304.00      7.22 o 
   6   3   3      129.89      143.37      6.62 o 
   7   3   3      380.01      372.41     11.01 o 
   8   3   3      229.09      221.27     12.17 o 
   9   3   3      203.85      219.28     13.36 o 
  10   3   3        0.10       -3.04      5.97 o 
  11   3   3       74.79       74.33     15.79 o 
 -11   4   3      200.91      219.80     19.70 o 
 -10   4   3      142.49      146.94     15.12 o 
  -9   4   3        4.34        4.79      7.37 o 
  -8   4   3       26.62       34.55      5.70 o 
  -7   4   3      193.74      194.20     12.55 o 
  -6   4   3      496.78      511.70     21.20 o 
  -5   4   3        6.13        3.64      3.14 o 
  -4   4   3     1569.44     1462.10     14.95 o 
  -3   4   3      622.66      755.12     14.79 o 
  -2   4   3     7527.76     7625.59     64.04 o 
  -1   4   3      111.53      127.00      4.25 o 
   0   4   3      232.79      224.85      7.89 o 
   1   4   3     1706.77     1728.30     17.94 o 
   2   4   3      941.33      958.73     19.43 o 
   3   4   3     3538.12     3616.45     29.45 o 
   4   4   3      112.25       71.28      5.14 o 
   5   4   3      352.83      361.84     10.55 o 
   6   4   3        7.08       11.28      3.23 o 
   7   4   3      313.73      332.89     11.56 o 
   8   4   3       94.36       95.14      9.45 o 
   9   4   3      163.51      175.79     12.88 o 
  10   4   3       31.32       34.16      8.44 o 
  11   4   3      209.27      207.78     16.83 o 
 -10   5   3        0.48        0.21      9.32 o 
  -9   5   3       36.84       27.78      9.51 o 
  -8   5   3        1.02        1.37      5.07 o 
  -7   5   3      300.74      309.64     12.05 o 
  -6   5   3       39.66       34.09      5.23 o 
  -5   5   3       18.67       20.79      5.36 o 
  -4   5   3      113.14      110.43      5.12 o 
  -3   5   3       69.12       68.53      4.14 o 
  -2   5   3     2714.93     2821.82     22.65 o 
  -1   5   3      537.65      643.14     11.49 o 
   0   5   3      116.97      128.50      4.76 o 
   1   5   3       52.25       50.38      3.32 o 
   2   5   3      701.21      730.11     12.98 o 
   3   5   3      807.27      793.48     14.28 o 
   4   5   3     1101.66     1098.28     17.74 o 
   5   5   3      225.48      225.10      8.81 o 
   6   5   3       12.89       21.51      7.29 o 
   7   5   3      712.35      731.12     16.79 o 
   8   5   3        9.98       10.18      5.94 o 
   9   5   3        6.62        9.14      6.42 o 
  10   5   3       15.91       20.97      8.59 o 
  11   5   3       24.03       23.49     13.16 o 
 -10   6   3       11.63       37.86     18.83 o 
  -9   6   3        0.79        3.08      8.66 o 
  -8   6   3      236.14      242.94     19.54 o 
  -7   6   3       43.00       44.40      6.79 o 
  -6   6   3      849.51      798.53     37.75 o 
  -5   6   3        1.40        4.07      3.96 o 
  -4   6   3      304.09      288.00     14.49 o 
  -3   6   3      174.78      179.59      6.56 o 
  -2   6   3      153.18      148.95      7.15 o 
  -1   6   3        1.14       -1.54      2.32 o 
   0   6   3     2082.21     2102.94     38.59 o 
   1   6   3      687.04      697.07     11.20 o 
   2   6   3      211.07      175.03      7.47 o 
   3   6   3        3.93       13.16      6.83 o 
   4   6   3        0.58        0.34      2.90 o 
   5   6   3      321.97      318.45     10.78 o 
   6   6   3      234.57      231.95     11.05 o 
   7   6   3      616.69      597.28     15.96 o 
   8   6   3       31.23       24.47      5.94 o 
   9   6   3       74.25       72.61     10.16 o 
  10   6   3        6.35        4.85      7.86 o 
  -9   7   3       77.99      100.33     14.39 o 
  -8   7   3       21.20       16.98      8.88 o 
  -7   7   3      277.10      288.63     16.91 o 
  -6   7   3      126.31      139.32     10.11 o 
  -5   7   3        9.83        9.70      5.12 o 
  -4   7   3       41.17       44.47      5.97 o 
  -3   7   3        0.01        1.63      3.00 o 
  -2   7   3      327.06      329.55      9.70 o 
  -1   7   3       94.25       96.39      5.67 o 
   0   7   3     2975.93     2898.97     42.41 o 
   1   7   3      202.52      188.11     11.36 o 
   2   7   3      765.79      754.70     16.16 o 
   3   7   3       89.69       94.38      7.13 o 
   4   7   3        7.07        8.25      3.66 o 
   5   7   3      646.55      640.33     25.17 o 
   6   7   3       30.04       28.14      5.82 o 
   7   7   3       36.94       38.23      6.22 o 
   8   7   3       26.24       20.06      7.81 o 
   9   7   3      278.51      252.85     31.99 o 
  10   7   3       54.71       78.15     16.40 o 
  -9   8   3      113.37      191.74     29.16 o 
  -8   8   3      186.52      234.22     19.43 o 
  -7   8   3       21.76       23.41      9.48 o 
  -6   8   3      350.14      356.51     18.94 o 
  -5   8   3        1.77        0.27      5.15 o 
  -4   8   3      147.69      145.79     11.21 o 
  -3   8   3       78.95       72.69      7.45 o 
  -2   8   3       11.26        6.24      3.49 o 
  -1   8   3      727.42      741.08     15.75 o 
   0   8   3      459.53      423.18     12.86 o 
   1   8   3        3.27        8.13      4.34 o 
   2   8   3      609.68      612.56     15.73 o 
   3   8   3       25.97       21.77      4.81 o 
   4   8   3      239.29      207.80     10.12 o 
   5   8   3      203.71      200.53     10.40 o 
   6   8   3        9.79        9.40      5.31 o 
   7   8   3      102.09      100.06     13.88 o 
   8   8   3        1.62        1.28      6.08 o 
   9   8   3       21.59       32.49      9.72 o 
  -7   9   3       39.09       30.78     14.17 o 
  -6   9   3        1.35        3.24     10.73 o 
  -5   9   3      114.48      138.09     18.42 o 
  -4   9   3      424.95      432.37     18.10 o 
  -3   9   3        6.45       -1.98      5.48 o 
  -2   9   3      839.45      794.40     37.82 o 
  -1   9   3      259.45      249.58     12.81 o 
   0   9   3      329.83      325.06     14.53 o 
   1   9   3       11.82       12.75      5.50 o 
   2   9   3       32.08       28.88      6.66 o 
   3   9   3      327.12      318.47     15.32 o 
   4   9   3       22.08       20.95      7.00 o 
   5   9   3       17.30       27.12      7.92 o 
   6   9   3       89.43       99.29     11.95 o 
   7   9   3      155.38      154.98     11.16 o 
   8   9   3       72.96       82.38      9.79 o 
   9   9   3       10.08        3.29     20.45 o 
  -6  10   3       80.24       76.74     17.21 o 
  -5  10   3       59.87       85.44     17.01 o 
  -4  10   3      100.62      128.37     19.03 o 
  -3  10   3       50.95       31.59     10.12 o 
  -2  10   3      203.71      219.16     21.97 o 
  -1  10   3       37.37       38.39      7.61 o 
   0  10   3        3.31        5.60     10.83 o 
   1  10   3        1.71        5.54      6.08 o 
   2  10   3        3.19        6.02      6.65 o 
   3  10   3       55.44       62.53      9.38 o 
   4  10   3      140.72      135.86     13.31 o 
   5  10   3       24.57       28.43      9.09 o 
   6  10   3        1.37        6.16      8.07 o 
   7  10   3       42.22       39.52     11.23 o 
  -5  11   3       34.87       35.03     15.59 o 
  -2  11   3      734.83      577.45     30.57 o 
  -1  11   3        0.32       -5.83      6.63 o 
   0  11   3        4.95       13.58      7.94 o 
   1  11   3       52.09       60.01     14.88 o 
   2  11   3       57.50       49.68      9.66 o 
   3  11   3      156.29      165.38     15.41 o 
   4  11   3      174.04      228.88     17.46 o 
   5  11   3       77.79       94.19     22.58 o 
  -1  12   3        1.60       -4.25     12.96 o 
   0  12   3        8.18        2.20      8.58 o 
   1  12   3        9.06       16.69      9.02 o 
   2  12   3       31.80       39.89     15.19 o 
   3  12   3       42.65       37.25     15.79 o 
  -3 -11   4      160.28      215.13     26.32 o 
  -2 -11   4        2.26       10.91      9.45 o 
  -1 -11   4       23.40       32.10     12.86 o 
   0 -11   4       14.61       17.61      9.66 o 
   1 -11   4      113.43      125.25     28.45 o 
   2 -11   4        5.15       -0.20     12.35 o 
   3 -11   4       25.17       35.84     17.62 o 
   4 -11   4       11.31       29.36     19.03 o 
  -5 -10   4      110.68      141.14     15.65 o 
  -4 -10   4      207.68      227.88     18.25 o 
  -3 -10   4      110.97       96.62     12.97 o 
  -2 -10   4        4.59        7.87      8.09 o 
  -1 -10   4      549.21      571.81     24.16 o 
   0 -10   4       74.27       70.15     11.09 o 
   1 -10   4        1.07        6.48      7.75 o 
   2 -10   4      229.01      242.39     18.27 o 
   3 -10   4       44.25       45.44     10.66 o 
   4 -10   4       96.71      100.36     13.95 o 
   5 -10   4        1.28       -2.79      8.91 o 
  -8  -9   4       99.50      138.49     25.51 o 
  -7  -9   4      364.11      351.85     26.42 o 
  -6  -9   4        8.27        0.04      8.46 o 
  -5  -9   4      249.44      240.39     17.28 o 
  -4  -9   4      653.71      615.19     35.33 o 
  -3  -9   4       26.88       26.02      8.73 o 
  -2  -9   4        6.22       -0.85      7.00 o 
  -1  -9   4      229.14      207.69     14.38 o 
   0  -9   4        0.53        6.23      6.51 o 
   1  -9   4       29.13       34.66      7.09 o 
   2  -9   4       10.15        4.36      5.69 o 
   3  -9   4      184.59      197.03     16.06 o 
   4  -9   4        8.07        4.45      7.73 o 
   5  -9   4      209.14      185.03     16.64 o 
   6  -9   4        0.82       -3.16      8.95 o 
  -9  -8   4        7.17        8.30     14.98 o 
  -8  -8   4        7.36        1.45      9.23 o 
  -7  -8   4      425.09      450.57     64.79 o 
  -6  -8   4        1.41       -7.22      7.22 o 
  -5  -8   4      156.39      177.39     14.24 o 
  -4  -8   4      163.08      171.44     14.46 o 
  -3  -8   4      271.91      273.24     15.52 o 
  -2  -8   4      202.38      196.32     13.31 o 
  -1  -8   4      160.13      166.10     10.77 o 
   0  -8   4      327.99      327.49     13.50 o 
   1  -8   4       12.39       11.73      5.27 o 
   2  -8   4      214.35      197.73     14.27 o 
   3  -8   4       12.11       11.43      6.85 o 
   4  -8   4      184.47      210.28     15.84 o 
   5  -8   4      171.79      183.42     24.50 o 
   6  -8   4      320.59      342.47     19.23 o 
   7  -8   4        5.85        2.50      8.90 o 
  -9  -7   4       26.78       27.13     14.78 o 
  -8  -7   4      118.17      152.54     15.97 o 
  -7  -7   4      259.77      296.45     17.79 o 
  -6  -7   4      217.51      233.25     15.88 o 
  -5  -7   4      330.12      340.68     23.18 o 
  -4  -7   4        1.66        1.82      5.53 o 
  -3  -7   4      178.01      175.92     11.88 o 
  -2  -7   4      747.12      764.31     18.51 o 
  -1  -7   4      329.08      299.45     11.92 o 
   0  -7   4       28.82       30.49      5.48 o 
   1  -7   4      498.19      508.12     15.32 o 
   2  -7   4       77.21       75.06      8.17 o 
   3  -7   4      514.51      481.42     15.32 o 
   4  -7   4       11.42       18.99      6.37 o 
   5  -7   4        2.24       -1.46      6.46 o 
   6  -7   4      364.71      350.54     18.22 o 
   7  -7   4       74.01       81.73     11.99 o 
   8  -7   4        1.26        1.48      8.39 o 
 -10  -6   4       41.32       46.37     16.20 o 
  -9  -6   4      602.08      579.48     33.41 o 
  -8  -6   4       16.32       18.95      8.78 o 
  -7  -6   4      203.40      232.64     20.65 o 
  -6  -6   4      165.31      165.19     13.46 o 
  -5  -6   4       55.25       72.25      9.08 o 
  -4  -6   4        0.13        1.73      2.95 o 
  -3  -6   4      162.76      183.09     11.37 o 
  -2  -6   4        2.97        2.21      3.69 o 
  -1  -6   4       26.60       17.09      4.33 o 
   0  -6   4      196.38      218.36      9.70 o 
   1  -6   4       14.66        9.09      3.91 o 
   2  -6   4      156.92      153.62      8.54 o 
   3  -6   4      128.19      134.03      8.51 o 
   4  -6   4      515.03      510.70     36.65 o 
   5  -6   4       85.37       89.77      9.80 o 
   6  -6   4      263.88      283.36     17.31 o 
   7  -6   4      294.18      273.74     16.19 o 
   8  -6   4      141.59      141.08     13.92 o 
   9  -6   4       64.78       65.30     11.50 o 
 -11  -5   4       10.11       19.30     10.09 o 
 -10  -5   4      529.47      518.12     23.40 o 
  -9  -5   4      289.01      315.44     40.80 o 
  -8  -5   4      179.23      165.88     18.31 o 
  -7  -5   4       58.47       68.33      6.98 o 
  -6  -5   4      179.34      155.62     13.24 o 
  -5  -5   4      345.28      318.75     12.33 o 
  -4  -5   4      320.36      336.92     14.20 o 
  -3  -5   4     1586.07     1538.38     42.08 o 
  -2  -5   4      280.10      242.15     14.67 o 
  -1  -5   4      307.16      274.07      9.96 o 
   0  -5   4     1152.17     1188.90     19.80 o 
   1  -5   4     2324.34     2207.63     48.03 o 
   2  -5   4       12.27       10.99      3.60 o 
   3  -5   4       41.43       32.98      5.08 o 
   4  -5   4      484.25      442.60     22.47 o 
   5  -5   4       55.86       65.26      8.07 o 
   6  -5   4        6.02       10.39      5.58 o 
   7  -5   4        1.21        3.51      6.26 o 
   8  -5   4      448.39      436.35     19.70 o 
   9  -5   4       11.57       13.62      8.33 o 
  10  -5   4      139.96      125.10     14.49 o 
 -11  -4   4        2.87       12.96      9.45 o 
 -10  -4   4      181.81      184.20     15.49 o 
  -9  -4   4      212.23      226.64     14.81 o 
  -8  -4   4      292.66      256.69     13.58 o 
  -7  -4   4       57.00       63.29      6.81 o 
  -6  -4   4      450.66      415.93     10.35 o 
  -5  -4   4      153.64      142.65      5.48 o 
  -4  -4   4      545.96      490.95      8.84 o 
  -3  -4   4      130.57       85.17      5.50 o 
  -2  -4   4      103.11       98.39      3.88 o 
  -1  -4   4       40.43       79.78      5.78 o 
   0  -4   4      327.90      375.68     10.47 o 
   1  -4   4      329.54      327.93      9.85 o 
   2  -4   4        3.62        9.40      2.52 o 
   3  -4   4        2.25        1.44      2.54 o 
   4  -4   4      678.87      732.46     12.74 o 
   5  -4   4      879.66      889.76     26.17 o 
   6  -4   4       11.11       14.41      5.79 o 
   7  -4   4      119.31      113.55      8.79 o 
   8  -4   4      383.25      410.50     15.03 o 
   9  -4   4        2.84        7.42      8.29 o 
  10  -4   4      302.10      322.18     16.05 o 
  11  -4   4        4.85       27.54     16.40 o 
 -12  -3   4      263.49      333.27     26.93 o 
 -11  -3   4      182.21      236.25     18.16 o 
 -10  -3   4      140.10      151.88     14.35 o 
  -9  -3   4      147.34      121.53     11.59 o 
  -8  -3   4      493.56      455.56     17.65 o 
  -7  -3   4        6.82       10.02      3.25 o 
  -6  -3   4       46.27       55.86      4.76 o 
  -5  -3   4     2218.94     2202.76     35.04 o 
  -4  -3   4       41.84       42.79      4.38 o 
  -3  -3   4     1516.36     1467.85     49.86 o 
  -2  -3   4       53.37       72.89      3.34 o 
  -1  -3   4     1449.69     1427.25     19.00 o 
   0  -3   4      724.56      795.08     13.88 o 
   1  -3   4      503.08      621.75     12.37 o 
   2  -3   4       10.36        3.45      1.88 o 
   3  -3   4     1434.42     1453.97     17.24 o 
   4  -3   4        7.21        2.03      2.34 o 
   5  -3   4       49.41       56.19      5.52 o 
   6  -3   4      400.34      417.63     13.06 o 
   7  -3   4       46.13       47.08      5.93 o 
   8  -3   4      192.86      205.79     10.27 o 
   9  -3   4      142.65      147.51     10.52 o 
  10  -3   4      429.65      425.02     27.88 o 
  11  -3   4        0.14       -2.32      6.57 o 
 -12  -2   4      149.83      184.25     23.08 o 
 -11  -2   4      116.53      150.31     15.27 o 
 -10  -2   4      537.99      532.34     37.05 o 
  -9  -2   4       73.19       77.12     10.01 o 
  -8  -2   4     1150.91     1067.79     19.42 o 
  -7  -2   4      282.90      300.21     16.10 o 
  -6  -2   4      601.24      624.06     11.35 o 
  -5  -2   4      144.54      103.70      4.74 o 
  -4  -2   4        2.09       -0.03      1.61 o 
  -3  -2   4        3.13       12.88      1.84 o 
  -2  -2   4     3409.39     3636.08     34.29 o 
  -1  -2   4      667.48      743.29     31.01 o 
   0  -2   4       30.56       44.09      3.80 o 
   1  -2   4       14.41       29.05      2.10 o 
   2  -2   4      402.01      363.02      6.69 o 
   3  -2   4     2912.66     2989.42     28.66 o 
   4  -2   4       24.16       25.14      2.85 o 
   5  -2   4        9.49       22.10      2.98 o 
   6  -2   4     1064.11     1073.26     18.38 o 
   7  -2   4        0.75       -3.27      3.27 o 
   8  -2   4      168.82      182.99     10.82 o 
   9  -2   4       96.93       85.38      8.26 o 
  10  -2   4       66.73       80.93      9.22 o 
  11  -2   4       24.22       22.01     14.48 o 
 -11  -1   4       46.14       48.85     10.83 o 
 -10  -1   4      355.71      362.12     17.90 o 
  -9  -1   4      112.96      110.02      8.43 o 
  -8  -1   4      274.93      273.05     10.15 o 
  -7  -1   4       22.17       17.91      3.98 o 
  -6  -1   4      271.59      272.68      7.72 o 
  -5  -1   4      705.59      723.67     24.99 o 
  -4  -1   4      246.42      227.65      5.84 o 
  -3  -1   4     1359.49     1336.36     26.16 o 
  -2  -1   4     1311.25     1361.36     20.66 o 
  -1  -1   4       84.66       74.70      2.92 o 
   0  -1   4      223.53      232.94      4.98 o 
   1  -1   4     1979.71     2066.83     21.74 o 
   2  -1   4      866.63      951.48     16.45 o 
   3  -1   4       51.71       80.31      3.79 o 
   4  -1   4      139.04      182.58      5.59 o 
   5  -1   4      268.47      249.07      5.74 o 
   6  -1   4      797.92      767.67     15.02 o 
   7  -1   4       38.06       40.37      5.12 o 
   8  -1   4      571.69      576.07     15.36 o 
   9  -1   4       45.91       57.50      7.11 o 
  10  -1   4       53.23       55.80      9.53 o 
  11  -1   4       41.84       44.38      9.95 o 
 -11   0   4        0.57        2.63     13.77 o 
 -10   0   4      456.12      458.26     15.33 o 
  -9   0   4      467.26      461.72     14.18 o 
  -8   0   4      752.13      747.90     16.42 o 
  -7   0   4       60.08       50.72      5.13 o 
  -6   0   4      518.91      529.03     13.80 o 
  -5   0   4      149.15      220.44      6.72 o 
  -4   0   4      626.91      667.67      9.61 o 
  -3   0   4      373.21      524.57      9.15 o 
  -2   0   4      144.05      140.30      3.59 o 
  -1   0   4     3051.96     3271.24     67.48 o 
   0   0   4        0.40        1.79      1.00 o 
   1   0   4     6292.29     6729.31    103.64 o 
   2   0   4      702.55      726.48     12.54 o 
   3   0   4     2381.36     2891.95     33.96 o 
   4   0   4      975.98      987.56     14.64 o 
   5   0   4        3.19       12.11      2.72 o 
   6   0   4      571.01      523.78     12.89 o 
   7   0   4       90.83      108.08      6.75 o 
   8   0   4      356.12      330.83     11.48 o 
   9   0   4      171.36      169.06     14.78 o 
  10   0   4        7.04       14.95      6.89 o 
  11   0   4      164.50      182.07     18.83 o 
 -11   1   4       11.37        9.03      8.57 o 
 -10   1   4       24.30       24.96      8.20 o 
  -9   1   4      212.80      223.99     10.86 o 
  -8   1   4      548.12      564.38     14.55 o 
  -7   1   4       43.11       41.45      5.00 o 
  -6   1   4      142.08      153.79      6.92 o 
  -5   1   4        5.82        7.94      2.20 o 
  -4   1   4     2916.70     2952.36     49.04 o 
  -3   1   4      506.31      463.18      7.02 o 
  -2   1   4     1101.71     1220.26     22.77 o 
  -1   1   4     4848.74     4855.62     93.03 o 
   0   1   4       44.23       49.44      1.84 o 
   1   1   4     1485.03     1502.08     32.57 o 
   2   1   4       32.65       39.29      2.64 o 
   3   1   4      661.82      663.16     15.49 o 
   4   1   4     1197.04     1194.59     12.57 o 
   5   1   4        5.00        7.39      2.07 o 
   6   1   4      586.64      517.04      9.53 o 
   7   1   4      713.40      676.78     14.37 o 
   8   1   4      182.63      177.75     10.92 o 
   9   1   4        0.65       -3.40      5.24 o 
  10   1   4       72.09       76.85     10.18 o 
  11   1   4       27.07       42.12     11.74 o 
 -12   2   4      436.80      393.00     28.75 o 
 -11   2   4        2.58        4.48      8.34 o 
 -10   2   4      113.98      129.46     12.85 o 
  -9   2   4      108.63      111.95      8.80 o 
  -8   2   4       17.35       18.51      4.82 o 
  -7   2   4      243.91      232.52      9.20 o 
  -6   2   4      714.51      735.44     16.81 o 
  -5   2   4      777.40      867.98     35.74 o 
  -4   2   4     1539.70     1490.97     26.97 o 
  -3   2   4       88.16       57.19      3.09 o 
  -2   2   4     1182.69     1195.16     15.82 o 
  -1   2   4       26.62       14.81      1.53 o 
   0   2   4       97.36       90.04      6.09 o 
   1   2   4      482.94      489.98     21.07 o 
   2   2   4      217.03      235.61      4.35 o 
   3   2   4       10.87        2.71      1.52 o 
   4   2   4     1237.73     1325.78     29.34 o 
   5   2   4     1102.88     1201.66     23.73 o 
   6   2   4      231.84      218.70      6.40 o 
   7   2   4      346.58      317.77     13.15 o 
   8   2   4        2.94        3.84      4.78 o 
   9   2   4      216.68      220.28     12.93 o 
  10   2   4      144.82      152.47     16.50 o 
  11   2   4        5.42        0.69      7.39 o 
 -11   3   4        9.54        3.72      9.10 o 
 -10   3   4      306.53      316.85     18.14 o 
  -9   3   4       45.65       42.96      8.61 o 
  -8   3   4       23.82       20.94      5.26 o 
  -7   3   4      125.88      142.93      8.00 o 
  -6   3   4     1318.33     1299.54     36.62 o 
  -5   3   4      644.76      638.48      9.28 o 
  -4   3   4       47.47       38.89      3.29 o 
  -3   3   4     3272.39     3220.98     20.88 o 
  -2   3   4      116.00      122.02      3.80 o 
  -1   3   4      261.30      216.12     13.96 o 
   0   3   4      567.90      564.82      9.06 o 
   1   3   4     1216.83     1115.15     10.73 o 
   2   3   4      763.03      762.67      9.41 o 
   3   3   4     2600.80     2454.85     75.06 o 
   4   3   4     1951.18     2042.00     18.63 o 
   5   3   4     1262.04     1273.82     22.35 o 
   6   3   4      431.07      397.89     10.46 o 
   7   3   4        7.59       10.61      3.56 o 
   8   3   4       16.09       12.82      5.48 o 
   9   3   4        5.55        3.91      5.99 o 
  10   3   4      244.56      253.80     15.19 o 
  11   3   4        6.45        9.18      7.98 o 
 -10   4   4      357.01      381.84     20.68 o 
  -9   4   4       23.44       18.56      8.26 o 
  -8   4   4       51.02       50.82      8.87 o 
  -7   4   4       70.38       64.64      6.58 o 
  -6   4   4      125.93      132.36      9.37 o 
  -5   4   4      649.28      648.58     13.81 o 
  -4   4   4        4.06        2.76      1.90 o 
  -3   4   4      297.83      374.46      7.33 o 
  -2   4   4     1038.53     1055.63     11.80 o 
  -1   4   4      365.48      419.26     11.74 o 
   0   4   4      197.62      204.83      6.20 o 
   1   4   4      428.22      516.62     10.14 o 
   2   4   4      226.71      237.92      4.75 o 
   3   4   4       21.82       43.62      3.98 o 
   4   4   4      193.31      173.38      6.97 o 
   5   4   4      578.00      528.66     13.27 o 
   6   4   4       19.14       20.11      4.76 o 
   7   4   4      387.39      375.97     11.62 o 
   8   4   4        2.36       -2.46      4.93 o 
   9   4   4       32.16       22.59      6.79 o 
  10   4   4      132.92      161.97     28.35 o 
  11   4   4       12.26       10.84      8.00 o 
 -10   5   4       22.36       33.52     10.48 o 
  -9   5   4       50.84       48.55     10.45 o 
  -8   5   4      682.46      693.78     24.61 o 
  -7   5   4       28.34       26.56      5.64 o 
  -6   5   4      173.54      154.86      8.43 o 
  -5   5   4     1281.32     1298.89     20.98 o 
  -4   5   4       16.32       16.06      2.86 o 
  -3   5   4     1203.99     1157.24     14.12 o 
  -2   5   4       38.93       40.93      3.46 o 
  -1   5   4     1156.55     1047.33     40.86 o 
   0   5   4       76.48       86.37      4.07 o 
   1   5   4      584.97      546.23      8.64 o 
   2   5   4     3903.50     3923.51     24.38 o 
   3   5   4      882.30      890.01     15.44 o 
   4   5   4      515.04      487.85     11.96 o 
   5   5   4      338.94      333.97     10.47 o 
   6   5   4        2.39        0.88      3.48 o 
   7   5   4       20.72       16.68      4.56 o 
   8   5   4      302.96      295.79     14.74 o 
   9   5   4        0.07        0.40      6.07 o 
  10   5   4      168.15      190.79     15.01 o 
 -10   6   4       64.43       68.44     20.65 o 
  -9   6   4      176.17      170.57     16.51 o 
  -8   6   4      371.91      343.45     18.52 o 
  -7   6   4      104.91      103.52     11.58 o 
  -6   6   4       18.67       15.43      4.96 o 
  -5   6   4        6.09        0.60      3.72 o 
  -4   6   4      160.51      163.43      6.46 o 
  -3   6   4       43.91       39.86      3.83 o 
  -2   6   4      227.27      216.33      6.86 o 
  -1   6   4       50.99       67.00      4.37 o 
   0   6   4       92.07      105.83      7.60 o 
   1   6   4      122.75      101.50      4.92 o 
   2   6   4      195.82      191.64      7.86 o 
   3   6   4        8.35        9.97      4.09 o 
   4   6   4        1.83        2.74      3.25 o 
   5   6   4       28.04       28.72      4.86 o 
   6   6   4        9.85       19.27      5.29 o 
   7   6   4      109.21      108.79      8.27 o 
   8   6   4      402.67      409.22     14.27 o 
   9   6   4        4.51        4.94      7.22 o 
  10   6   4       79.71       81.29     11.16 o 
  -9   7   4        5.16        9.84     10.12 o 
  -8   7   4        1.84       -1.48      8.71 o 
  -7   7   4      173.08      196.61     16.15 o 
  -6   7   4      294.99      289.12     16.10 o 
  -5   7   4       48.02       49.54      6.93 o 
  -4   7   4       77.33       69.67      8.83 o 
  -3   7   4      687.59      674.11     14.04 o 
  -2   7   4       18.00       16.83      3.84 o 
  -1   7   4      776.03      790.15     13.57 o 
   0   7   4      785.13      796.03     16.80 o 
   1   7   4      616.54      566.95     13.86 o 
   2   7   4      165.76      161.69      8.35 o 
   3   7   4      114.92      125.96      8.04 o 
   4   7   4        3.54        3.14      3.47 o 
   5   7   4        6.74        3.68      3.94 o 
   6   7   4       97.05      108.73     16.91 o 
   7   7   4       79.85       81.98     11.16 o 
   8   7   4      291.60      308.44     13.31 o 
   9   7   4        0.19       -2.40      7.22 o 
  10   7   4       68.10       66.21     17.01 o 
  -9   8   4       36.63       50.82     19.64 o 
  -8   8   4       10.74        3.77     10.93 o 
  -7   8   4       16.23       27.45      9.40 o 
  -6   8   4      325.94      339.25     18.72 o 
  -5   8   4      142.98      140.81     13.31 o 
  -4   8   4       94.96      111.73     10.89 o 
  -3   8   4      112.72      106.06      6.76 o 
  -2   8   4        7.07        6.56      3.52 o 
  -1   8   4      172.00      183.04      7.77 o 
   0   8   4      125.65      137.96      8.35 o 
   1   8   4      111.94      106.24      7.90 o 
   2   8   4      129.82      143.71     10.63 o 
   3   8   4       60.64       66.21      6.73 o 
   4   8   4        6.54        7.58      4.51 o 
   5   8   4        9.94       12.04      4.79 o 
   6   8   4      446.19      439.07     15.19 o 
   7   8   4       11.91       13.46      7.22 o 
   8   8   4      124.98      133.55     13.20 o 
   9   8   4        2.04        8.16      8.37 o 
  -7   9   4        3.80       -1.62     11.54 o 
  -6   9   4        5.03        0.81      9.92 o 
  -5   9   4      151.52      155.35     14.58 o 
  -4   9   4       88.55      107.74     12.31 o 
  -3   9   4      217.85      250.05     15.25 o 
  -2   9   4      242.58      227.44     14.73 o 
  -1   9   4      393.21      363.86     22.71 o 
   0   9   4       41.47       50.85      6.44 o 
   1   9   4      244.57      246.84     11.05 o 
   2   9   4       22.42       23.12      6.39 o 
   3   9   4       48.01       53.64      9.49 o 
   4   9   4       31.37       41.74      6.65 o 
   5   9   4      139.35      166.19     11.05 o 
   6   9   4      109.76      118.65     10.22 o 
   7   9   4       18.14       13.49      7.57 o 
   8   9   4       37.71       34.48     10.25 o 
   9   9   4        0.16       16.00     14.58 o 
  -6  10   4        0.40        0.40     12.15 o 
  -5  10   4        5.56       -2.43     10.73 o 
  -4  10   4       48.61       75.32     15.59 o 
  -2  10   4       24.64       16.60      9.11 o 
  -1  10   4       13.55       15.55      7.09 o 
   0  10   4        4.36        5.89      6.08 o 
   1  10   4      134.72      132.71     12.02 o 
   2  10   4        0.91        0.21      5.80 o 
   3  10   4        8.46        9.09      6.99 o 
   4  10   4       94.65      123.76     12.53 o 
   5  10   4       62.92       87.39     11.59 o 
   6  10   4       99.43      100.94     12.37 o 
   7  10   4        3.13       -0.31      8.68 o 
  -1  11   4      258.82      272.93     22.68 o 
   0  11   4       19.41       22.36      7.72 o 
   1  11   4       12.10       11.44      7.68 o 
   2  11   4       37.43       36.58      8.86 o 
   3  11   4       93.51       88.53     11.74 o 
   4  11   4       72.39       89.71     12.60 o 
   5  11   4      181.77      253.29     25.92 o 
  -1  12   4       88.00      116.22     19.64 o 
   0  12   4        2.92        3.44     13.16 o 
   1  12   4       69.31       70.26     16.40 o 
   2  12   4       13.27        3.44     12.96 o 
   3  12   4       80.15       92.73     17.62 o 
  -2 -11   5      311.85      341.37     31.59 o 
  -1 -11   5       12.81        9.62      9.74 o 
   0 -11   5      128.88      131.42     15.34 o 
   1 -11   5        8.44        0.00     14.98 o 
   3 -11   5       17.62       46.16     17.82 o 
  -5 -10   5       61.21       62.66     13.28 o 
  -4 -10   5       10.69       15.25      8.99 o 
  -3 -10   5       82.08       72.38     12.81 o 
  -2 -10   5      158.56      174.14     16.25 o 
  -1 -10   5        4.73       14.73      8.51 o 
   0 -10   5      107.33      107.97     13.21 o 
   1 -10   5       84.71       77.80     11.93 o 
   2 -10   5      131.33      134.15     15.09 o 
   3 -10   5       77.92       57.39     10.95 o 
   4 -10   5       86.20       98.06     32.09 o 
   5 -10   5       77.29       74.31     22.47 o 
  -7  -9   5      254.46      251.19     20.19 o 
  -6  -9   5      590.12      617.20     37.66 o 
  -5  -9   5        1.21       11.67      8.85 o 
  -4  -9   5      201.85      238.35     18.24 o 
  -3  -9   5      283.33      257.17     16.82 o 
  -2  -9   5      209.67      228.68     16.89 o 
  -1  -9   5       10.36       15.40      7.65 o 
   0  -9   5      456.21      470.45     17.25 o 
   1  -9   5      134.58      153.51     11.70 o 
   2  -9   5      190.72      207.72     13.67 o 
   3  -9   5        3.31        4.68     10.02 o 
   4  -9   5      417.04      401.32     21.61 o 
   5  -9   5      169.26      189.34     17.30 o 
   6  -9   5        0.48        3.71      9.05 o 
  -9  -8   5      160.12      257.75     33.00 o 
  -8  -8   5       31.27       16.72     10.75 o 
  -7  -8   5        3.88       16.72      9.08 o 
  -6  -8   5       83.35       78.33     12.37 o 
  -5  -8   5      124.16      143.26     24.30 o 
  -4  -8   5       28.59       34.87      8.85 o 
  -3  -8   5      156.91      148.53     13.79 o 
  -2  -8   5       27.87       26.31      9.72 o 
  -1  -8   5       40.68       33.47      6.42 o 
   0  -8   5      451.56      422.65     15.22 o 
   1  -8   5       20.73       21.36      7.73 o 
   2  -8   5       39.32       41.32      7.50 o 
   3  -8   5       47.76       46.98      9.38 o 
   4  -8   5      355.49      323.56     18.14 o 
   5  -8   5       34.33       23.79      9.21 o 
   6  -8   5       86.38       80.63     15.19 o 
   7  -8   5      145.81      159.90     23.39 o 
  -9  -7   5      272.48      280.42     26.73 o 
  -8  -7   5      282.89      304.21     19.25 o 
  -7  -7   5        7.30        6.88      7.73 o 
  -6  -7   5      692.55      622.26     47.07 o 
  -5  -7   5      901.23      774.85     25.38 o 
  -4  -7   5      335.41      324.23     17.82 o 
  -3  -7   5       16.55       12.08      4.41 o 
  -2  -7   5      420.05      425.77     14.65 o 
  -1  -7   5        0.67        4.17      4.52 o 
   0  -7   5      677.81      626.31     17.19 o 
   1  -7   5        5.04       15.18      5.00 o 
   2  -7   5      262.21      253.48     11.79 o 
   3  -7   5      313.26      281.65     12.48 o 
   4  -7   5       51.82       60.28      9.11 o 
   5  -7   5       14.73       29.93     14.68 o 
   6  -7   5      128.42      148.59     14.21 o 
   7  -7   5      352.57      355.47     19.78 o 
   8  -7   5        0.90       -3.30      8.27 o 
 -10  -6   5        0.28        0.81     12.96 o 
  -9  -6   5      176.04      203.89     23.89 o 
  -8  -6   5       26.45       35.93      9.97 o 
  -7  -6   5      312.47      281.58     38.06 o 
  -6  -6   5       70.74       84.23     13.57 o 
  -5  -6   5      644.88      622.90     22.31 o 
  -4  -6   5      181.74      169.59      9.43 o 
  -3  -6   5       37.36       42.33      5.09 o 
  -2  -6   5      720.35      716.36     17.42 o 
  -1  -6   5       16.58       17.93      4.74 o 
   0  -6   5       37.39       20.64      4.73 o 
   1  -6   5      188.98      184.65      9.44 o 
   2  -6   5      653.42      671.00     17.09 o 
   3  -6   5        0.34        1.39      5.20 o 
   4  -6   5       20.49       14.92      6.20 o 
   5  -6   5      326.89      309.45     15.99 o 
   6  -6   5      272.94      281.33     17.01 o 
   7  -6   5       91.19      101.51     12.01 o 
   8  -6   5      158.31      163.32     14.87 o 
   9  -6   5       38.39       35.17     10.29 o 
 -11  -5   5       11.53       10.73     14.98 o 
 -10  -5   5       94.99      131.81     20.65 o 
  -9  -5   5        1.89       -6.48      9.52 o 
  -8  -5   5      308.52      267.47     17.18 o 
  -7  -5   5     1399.31     1286.21     53.23 o 
  -6  -5   5       35.79       31.51      8.19 o 
  -5  -5   5       91.28       82.62      6.02 o 
  -4  -5   5     1194.32     1261.74     19.82 o 
  -3  -5   5       98.62      103.98      6.23 o 
  -2  -5   5     1640.97     1560.71     49.61 o 
  -1  -5   5      249.26      252.06      9.87 o 
   0  -5   5       75.86       65.51      5.93 o 
   1  -5   5      198.59      190.60      8.80 o 
   2  -5   5     1267.18     1217.61     31.77 o 
   3  -5   5       10.67       10.84      4.25 o 
   4  -5   5       72.81       79.74     12.15 o 
   5  -5   5      767.65      750.60     22.88 o 
   6  -5   5       25.96       29.51      7.38 o 
   7  -5   5       35.31       26.78     15.89 o 
   8  -5   5       98.88      114.38     12.48 o 
   9  -5   5      164.62      204.19     16.18 o 
  10  -5   5       84.84       73.50     19.03 o 
 -11  -4   5       75.32       91.73     13.77 o 
 -10  -4   5        2.98       -7.20      7.20 o 
  -9  -4   5       54.43       73.51     17.51 o 
  -8  -4   5      312.24      297.84     20.65 o 
  -7  -4   5     1146.92     1063.71     21.26 o 
  -6  -4   5        0.67       -2.48      2.83 o 
  -5  -4   5      168.06      152.02      6.11 o 
  -4  -4   5      694.56      676.76     12.16 o 
  -3  -4   5       95.12      111.37      4.85 o 
  -2  -4   5       32.66       22.48      2.55 o 
  -1  -4   5      175.70      189.28      8.05 o 
   0  -4   5      164.70      146.26      7.39 o 
   1  -4   5        0.26        1.80      3.07 o 
   2  -4   5      566.28      505.96     12.99 o 
   3  -4   5      114.76      135.46      8.19 o 
   4  -4   5      333.78      352.96      9.31 o 
   5  -4   5      380.69      385.89     16.90 o 
   6  -4   5        2.02        2.17      4.16 o 
   7  -4   5       75.22       72.27      7.48 o 
   8  -4   5        2.37       -4.69      6.14 o 
   9  -4   5      162.12      176.68     14.78 o 
  10  -4   5       11.06        2.91      8.19 o 
 -11  -3   5       58.65       60.85     11.99 o 
 -10  -3   5       40.14       47.23     15.49 o 
  -9  -3   5      352.38      327.64     31.99 o 
  -8  -3   5        0.23        1.00      5.65 o 
  -7  -3   5       82.23       90.25      6.15 o 
  -6  -3   5      954.79      980.95     19.14 o 
  -5  -3   5     1314.94     1337.88     16.42 o 
  -4  -3   5     1490.56     1510.01     25.52 o 
  -3  -3   5       34.92       47.90      9.15 o 
  -2  -3   5      610.47      636.92      9.18 o 
  -1  -3   5     1853.73     1907.54     28.29 o 
   0  -3   5     4673.73     4646.21     37.38 o 
   1  -3   5      252.81      292.94      9.17 o 
   2  -3   5      472.60      466.80     12.95 o 
   3  -3   5      176.19      195.82      6.31 o 
   4  -3   5     1599.57     1682.21     55.38 o 
   5  -3   5       14.47       24.79      4.34 o 
   6  -3   5       97.99       98.74      9.25 o 
   7  -3   5      148.08      157.06      8.89 o 
   8  -3   5      238.94      209.53     10.99 o 
   9  -3   5      416.42      433.31     21.48 o 
  10  -3   5      214.21      238.32     14.84 o 
  11  -3   5      292.18      304.10     21.87 o 
 -11  -2   5      213.27      228.39     27.54 o 
 -10  -2   5        0.77       12.03      9.31 o 
  -9  -2   5      581.03      586.56     43.63 o 
  -8  -2   5       91.37       87.21      7.38 o 
  -7  -2   5        7.57       10.67      3.28 o 
  -6  -2   5      830.92      782.62     13.02 o 
  -5  -2   5      185.25      180.95      6.18 o 
  -4  -2   5      251.39      311.58     13.89 o 
  -3  -2   5     1587.24     1718.75     36.47 o 
  -2  -2   5       19.62       56.54      5.01 o 
  -1  -2   5      103.81      112.41      3.86 o 
   0  -2   5      962.59      904.92     11.01 o 
   1  -2   5      573.34      610.64     19.00 o 
   2  -2   5      242.31      301.24      6.98 o 
   3  -2   5      867.32      933.93     13.88 o 
   4  -2   5      330.08      309.20     10.40 o 
   5  -2   5       94.61       96.26      5.44 o 
   6  -2   5       19.50       21.26      4.30 o 
   7  -2   5      171.79      157.82      8.61 o 
   8  -2   5       44.56       41.79      6.13 o 
   9  -2   5      511.11      470.67     15.86 o 
  10  -2   5      112.09      121.63     15.54 o 
  11  -2   5       93.90       94.27     22.07 o 
 -11  -1   5      358.69      362.02     31.38 o 
 -10  -1   5        2.44       10.54      7.58 o 
  -9  -1   5      497.40      484.85     14.72 o 
  -8  -1   5        1.00        3.00      3.56 o 
  -7  -1   5      218.93      215.75      8.48 o 
  -6  -1   5     1128.35     1147.92     15.99 o 
  -5  -1   5        5.08        2.11      2.31 o 
  -4  -1   5     2247.55     2294.57     19.29 o 
  -3  -1   5     4533.19     4467.21     58.69 o 
  -2  -1   5     5802.25     5815.57     34.60 o 
  -1  -1   5       82.23       98.82      5.05 o 
   0  -1   5     2594.75     2600.92     68.10 o 
   1  -1   5        0.43        1.60      1.50 o 
   2  -1   5     2194.29     2177.76     21.15 o 
   3  -1   5     1008.83     1102.83     23.29 o 
   4  -1   5      379.41      313.12      9.41 o 
   5  -1   5       14.17       21.90      3.67 o 
   6  -1   5      187.18      165.19      7.80 o 
   7  -1   5     1089.18     1131.53     20.23 o 
   8  -1   5       45.97       54.61      6.33 o 
   9  -1   5      303.44      305.40     12.70 o 
  10  -1   5      143.75      156.32     13.96 o 
  11  -1   5       97.19      119.33     13.23 o 
 -11   0   5      347.17      324.77     31.59 o 
 -10   0   5       44.49       46.13      8.98 o 
  -9   0   5      225.37      230.51     10.85 o 
  -8   0   5       27.64       29.83      4.88 o 
  -7   0   5      694.58      690.69     17.77 o 
  -6   0   5      387.30      431.66      9.60 o 
  -5   0   5      145.70      155.62      5.73 o 
  -4   0   5        5.35       14.22      2.31 o 
  -3   0   5       80.29       80.39      3.52 o 
  -2   0   5      165.00      148.21      4.06 o 
  -1   0   5      303.87      364.27      5.75 o 
   0   0   5     1256.93     1226.83     27.53 o 
   1   0   5      180.10      182.56      4.77 o 
   2   0   5     1022.34      999.90     15.05 o 
   3   0   5      579.14      654.75     10.05 o 
   4   0   5      121.27      148.54      5.98 o 
   5   0   5      382.91      436.99      8.16 o 
   6   0   5      297.18      265.24      9.33 o 
   7   0   5      792.92      771.05     16.48 o 
   8   0   5      653.19      615.98     16.81 o 
   9   0   5      113.16      111.29     10.72 o 
  10   0   5        8.08        8.01      7.59 o 
  11   0   5      108.98      105.50     12.70 o 
 -11   1   5      270.87      268.45     18.24 o 
 -10   1   5      141.86      164.53     14.33 o 
  -9   1   5      158.33      175.33     12.36 o 
  -8   1   5      388.87      379.15     12.24 o 
  -7   1   5      609.29      573.28     16.48 o 
  -6   1   5      211.26      196.50      8.90 o 
  -5   1   5      765.05      703.45     12.64 o 
  -4   1   5     2438.75     2467.74     50.38 o 
  -3   1   5      755.50      856.65     31.15 o 
  -2   1   5     3121.45     2976.69     28.67 o 
  -1   1   5      947.15      911.31     51.31 o 
   0   1   5     1483.13     1416.78     15.47 o 
   1   1   5      663.87      728.04     17.46 o 
   2   1   5     1816.41     1754.16     16.28 o 
   3   1   5      892.27      999.90     23.55 o 
   4   1   5       40.55       25.97      2.61 o 
   5   1   5     2860.36     2888.71     32.23 o 
   6   1   5        1.29        1.37      2.33 o 
   7   1   5      251.19      238.36      9.23 o 
   8   1   5       42.12       49.24      7.29 o 
   9   1   5       39.80       44.89      7.83 o 
  10   1   5        3.61        1.47      6.66 o 
  11   1   5      141.64      132.89     13.89 o 
 -11   2   5      210.08      220.14     18.34 o 
 -10   2   5        2.03        1.69      7.69 o 
  -9   2   5      379.84      389.73     18.15 o 
  -8   2   5       23.39       19.49      5.83 o 
  -7   2   5      945.82      941.92     20.14 o 
  -6   2   5       32.35       22.66      4.15 o 
  -5   2   5      895.22      790.96     14.60 o 
  -4   2   5      158.13      201.54      5.71 o 
  -3   2   5        4.17        0.70      1.59 o 
  -2   2   5       14.48       23.91      1.95 o 
  -1   2   5        0.32       -0.44      1.56 o 
   0   2   5     2264.07     2143.70     14.30 o 
   1   2   5     1014.86     1023.32     32.40 o 
   2   2   5       47.52       34.33      2.18 o 
   3   2   5      491.50      491.82     10.55 o 
   4   2   5      972.31      926.43     19.43 o 
   5   2   5     1646.71     1655.27     21.28 o 
   6   2   5      226.69      221.70      6.75 o 
   7   2   5      129.74      138.47      9.72 o 
   8   2   5      283.46      262.39     13.03 o 
   9   2   5      305.61      291.65     16.10 o 
  10   2   5      455.25      398.27     18.25 o 
  11   2   5      354.11      339.79     18.38 o 
 -11   3   5       61.67       70.06     16.60 o 
 -10   3   5       70.01       78.19     11.40 o 
  -9   3   5      280.91      284.92     16.58 o 
  -8   3   5      238.30      225.06     13.77 o 
  -7   3   5       28.70       26.67      6.10 o 
  -6   3   5      219.31      222.04      8.80 o 
  -5   3   5      257.23      229.07      7.76 o 
  -4   3   5      598.48      570.90     15.61 o 
  -3   3   5     1183.96     1168.39     29.23 o 
  -2   3   5      284.06      249.14      5.19 o 
  -1   3   5     1262.14     1340.12     42.39 o 
   0   3   5     1729.97     1469.55     34.22 o 
   1   3   5     3043.92     3006.07     17.86 o 
   2   3   5       13.08        7.04      1.74 o 
   3   3   5     3055.51     3100.79     40.15 o 
   4   3   5      176.36      117.37      3.60 o 
   5   3   5        2.67       20.40      3.35 o 
   6   3   5       69.72       72.48      5.66 o 
   7   3   5        7.96        6.90      3.58 o 
   8   3   5       28.29       26.76      6.01 o 
   9   3   5       59.16       65.41      9.05 o 
  10   3   5       15.18       12.85      7.18 o 
  11   3   5      304.70      295.98     17.87 o 
 -10   4   5       31.35       25.19     11.95 o 
  -9   4   5      562.59      518.57     21.68 o 
  -8   4   5       12.11       10.50      6.52 o 
  -7   4   5      112.41      133.17     12.05 o 
  -6   4   5       81.67       71.37      6.19 o 
  -5   4   5      542.07      539.89     15.96 o 
  -4   4   5       52.51       56.09      3.66 o 
  -3   4   5      444.15      407.33     11.01 o 
  -2   4   5      570.16      523.27     10.53 o 
  -1   4   5       11.62        8.95      1.72 o 
   0   4   5      179.84      149.17      4.34 o 
   1   4   5      797.41      767.41     12.23 o 
   2   4   5      669.72      619.74     13.00 o 
   3   4   5     1634.07     1654.06     19.89 o 
   4   4   5      498.48      484.03     13.30 o 
   5   4   5      409.01      398.85     10.79 o 
   6   4   5      978.98      987.82     17.91 o 
   7   4   5      297.12      325.15     19.23 o 
   8   4   5      144.97      148.44     11.33 o 
   9   4   5      422.32      400.52     17.81 o 
  10   4   5       59.75       59.01     16.70 o 
  11   4   5      383.46      361.36     19.43 o 
 -10   5   5       24.13       31.90     10.31 o 
  -9   5   5       54.89       53.92     10.46 o 
  -8   5   5       38.60       41.40      9.11 o 
  -7   5   5      205.10      223.12     25.51 o 
  -6   5   5      163.50      165.97     14.17 o 
  -5   5   5      191.51      186.95      8.51 o 
  -4   5   5      202.82      200.83      7.63 o 
  -3   5   5      251.58      224.53     10.78 o 
  -2   5   5      861.91      833.27     11.64 o 
  -1   5   5     1972.31     1839.40     40.13 o 
   0   5   5       42.62       61.05      3.73 o 
   1   5   5     1153.43     1183.93     13.85 o 
   2   5   5      303.55      230.60      9.40 o 
   3   5   5      269.69      254.77      8.53 o 
   4   5   5      412.96      397.78     10.94 o 
   5   5   5       87.16       94.67      7.80 o 
   6   5   5       93.81      117.70      7.58 o 
   7   5   5       32.78       29.77      4.99 o 
   8   5   5       83.75       81.54      9.38 o 
   9   5   5      202.88      195.92     13.24 o 
  10   5   5       53.21       50.04     10.43 o 
  -9   6   5       63.53       50.20     11.12 o 
  -8   6   5        3.73        0.25     10.12 o 
  -7   6   5      605.18      613.62     36.04 o 
  -6   6   5       64.59       54.58      8.70 o 
  -5   6   5        7.83        7.12      5.18 o 
  -4   6   5      157.71      144.12      9.15 o 
  -3   6   5       12.01        6.15      2.77 o 
  -2   6   5      161.81      166.36     10.60 o 
  -1   6   5       30.45       24.76      5.16 o 
   0   6   5       99.73       83.25      4.64 o 
   1   6   5      622.31      640.89     13.31 o 
   2   6   5      296.40      276.32      9.30 o 
   3   6   5      208.87      200.17     13.05 o 
   4   6   5      796.80      788.02     22.19 o 
   5   6   5      394.45      398.12     12.41 o 
   6   6   5      120.51      127.04      8.47 o 
   7   6   5      658.34      637.08     20.18 o 
   8   6   5      473.39      463.71     15.06 o 
   9   6   5      348.04      371.76     18.18 o 
  10   6   5        0.35       -4.08      7.73 o 
  -9   7   5       54.76       47.38     18.63 o 
  -8   7   5       33.97       28.27      9.99 o 
  -7   7   5      345.89      355.26     18.62 o 
  -6   7   5        4.83        4.79     10.53 o 
  -5   7   5      153.15      169.46     12.77 o 
  -4   7   5      298.06      295.01     15.00 o 
  -3   7   5      176.70      174.43     11.02 o 
  -2   7   5       23.30       21.12      3.53 o 
  -1   7   5        4.73        3.48      2.95 o 
   0   7   5      581.04      506.58     12.83 o 
   1   7   5      306.87      297.84     10.29 o 
   2   7   5      348.94      330.04     11.20 o 
   3   7   5       78.27       76.29      8.87 o 
   4   7   5      170.97      182.02      8.97 o 
   5   7   5        3.46        4.30      4.21 o 
   6   7   5      108.64      129.83      9.21 o 
   7   7   5      596.66      584.92     17.21 o 
   8   7   5       17.38       23.43      6.18 o 
   9   7   5      143.95      166.40     14.66 o 
  -8   8   5        7.95       11.42      9.87 o 
  -7   8   5       49.97       67.22     15.59 o 
  -6   8   5       21.39       31.91      9.39 o 
  -5   8   5      332.19      332.16     17.90 o 
  -4   8   5       27.83       36.65     14.58 o 
  -3   8   5       10.27        5.74      4.28 o 
  -2   8   5        6.00        6.23      4.15 o 
  -1   8   5       71.26       69.77      6.57 o 
   0   8   5      476.65      465.71     17.32 o 
   1   8   5        0.91        1.87      4.12 o 
   2   8   5      451.56      443.37     15.55 o 
   3   8   5       68.75       87.07      7.55 o 
   4   8   5       29.83       38.68      6.05 o 
   5   8   5      135.93      156.15     12.02 o 
   6   8   5      589.71      548.96     16.89 o 
   7   8   5      310.46      290.62     13.20 o 
   8   8   5       18.27       18.96      6.68 o 
   9   8   5      228.77      252.38     20.45 o 
  -8   9   5        1.07       23.28     16.81 o 
  -7   9   5       19.91       11.31     13.46 o 
  -6   9   5       29.00       38.96     11.27 o 
  -5   9   5      179.96      206.84     16.27 o 
  -4   9   5        4.44       -1.78      7.00 o 
  -3   9   5       40.80       35.45      8.72 o 
  -2   9   5      187.86      188.57     23.18 o 
  -1   9   5        4.91       -0.01      4.40 o 
   0   9   5      211.46      211.43     12.35 o 
   1   9   5        4.51        2.32      4.76 o 
   2   9   5      242.59      226.32     10.87 o 
   3   9   5       43.83       44.11      6.68 o 
   4   9   5       31.68       29.94      6.06 o 
   5   9   5      175.37      189.75     11.79 o 
   6   9   5       90.47       97.50      9.29 o 
   7   9   5       61.26       67.53      9.05 o 
   8   9   5        3.15        3.96      6.66 o 
  -6  10   5       22.37       47.18     15.39 o 
  -5  10   5       47.12       57.10     15.19 o 
  -4  10   5        4.93       17.01     11.95 o 
  -2  10   5      135.55      138.09     16.00 o 
  -1  10   5       31.37       24.70     10.12 o 
   0  10   5      100.73      110.95     15.19 o 
   1  10   5        7.27        9.11      6.07 o 
   2  10   5      155.26      173.29     13.21 o 
   3  10   5        3.16       -2.13      6.16 o 
   4  10   5      425.91      446.28     19.78 o 
   5  10   5       85.46       90.30     11.73 o 
   6  10   5       65.72       71.55     11.37 o 
   7  10   5       74.41       63.13     11.52 o 
  -1  11   5        7.22       -2.63     11.14 o 
   0  11   5       39.28       36.85     12.96 o 
   1  11   5        1.26        2.83      9.72 o 
   2  11   5        5.26        4.61      9.01 o 
   3  11   5       21.49       18.35      8.13 o 
   4  11   5      188.90      205.34     16.68 o 
   5  11   5        1.93        8.10     12.55 o 
  -1  12   5       46.94       58.51     16.00 o 
   0  12   5      128.89      165.62     22.27 o 
  -1 -11   6      122.65      116.83     22.68 o 
   0 -11   6        6.48        1.42     15.79 o 
   1 -11   6      203.00      221.91     28.55 o 
   3 -11   6       97.31      149.22     24.50 o 
  -4 -10   6        8.39        8.54      9.95 o 
  -3 -10   6      246.29      264.85     20.18 o 
  -2 -10   6       26.74       23.17      9.83 o 
  -1 -10   6      321.31      311.83     24.09 o 
   0 -10   6       14.47       15.49      9.74 o 
   1 -10   6      548.62      510.95     19.62 o 
   2 -10   6        0.93        8.72      9.14 o 
   3 -10   6      189.21      176.70     17.41 o 
   4 -10   6        0.71       -2.02     14.98 o 
  -6  -9   6       11.39       11.36     10.01 o 
  -5  -9   6      346.42      315.22     20.10 o 
  -4  -9   6       92.87       97.28     14.17 o 
  -3  -9   6       82.71       83.26     12.07 o 
  -2  -9   6       91.75       82.89     21.36 o 
  -1  -9   6      418.09      414.86     20.61 o 
   0  -9   6       18.89       19.83      6.93 o 
   1  -9   6      125.40      118.17     10.84 o 
   2  -9   6       61.58       61.22      9.20 o 
   3  -9   6      368.00      376.47     20.67 o 
   4  -9   6       70.11       81.99     12.74 o 
   5  -9   6      265.34      255.50     19.07 o 
  -8  -8   6      140.72      175.24     18.61 o 
  -7  -8   6       38.50       28.42     12.65 o 
  -6  -8   6       29.44       43.04     11.00 o 
  -5  -8   6      438.18      395.66     20.54 o 
  -4  -8   6       73.95       87.11     11.59 o 
  -3  -8   6      210.31      203.47     15.53 o 
  -2  -8   6        1.42       -4.05      6.29 o 
  -1  -8   6      837.47      801.13     21.65 o 
   0  -8   6       42.02       27.94      6.66 o 
   1  -8   6      273.08      268.84     13.04 o 
   2  -8   6       21.36       17.64      6.52 o 
   3  -8   6      826.86      777.48     31.79 o 
   4  -8   6       14.91       21.89      8.85 o 
   5  -8   6      500.90      508.19     23.66 o 
   6  -8   6       18.74       10.11      8.79 o 
   7  -8   6      348.22      324.78     20.38 o 
  -9  -7   6        0.00        5.06     13.77 o 
  -8  -7   6       64.65       66.61     16.81 o 
  -7  -7   6      177.96      189.21     17.29 o 
  -6  -7   6      377.23      406.07     23.89 o 
  -5  -7   6      231.95      214.95     15.30 o 
  -4  -7   6      228.93      240.20     15.10 o 
  -3  -7   6      899.39      874.05     20.34 o 
  -2  -7   6      304.36      289.97     12.65 o 
  -1  -7   6      112.65      115.08      9.46 o 
   0  -7   6       89.17       89.93      8.61 o 
   1  -7   6      725.49      723.87     33.40 o 
   2  -7   6      103.69      116.82     11.69 o 
   3  -7   6      561.11      515.84     16.89 o 
   4  -7   6      141.24      137.75     13.58 o 
   5  -7   6      536.16      488.80     25.82 o 
   6  -7   6       14.67       12.21      8.21 o 
   7  -7   6      178.71      204.14     17.07 o 
   8  -7   6       35.29       38.26     10.65 o 
 -10  -6   6      244.96      313.22     29.36 o 
  -9  -6   6        7.78       24.30     11.95 o 
  -8  -6   6       25.49       38.82     10.40 o 
  -7  -6   6       71.01       66.73     12.65 o 
  -6  -6   6      177.28      186.72     15.27 o 
  -5  -6   6      115.60      115.97     15.79 o 
  -4  -6   6        3.79        5.07      3.62 o 
  -3  -6   6     1080.62     1078.48     28.32 o 
  -2  -6   6       10.93       11.48     10.12 o 
  -1  -6   6      245.53      273.76     11.64 o 
   0  -6   6       81.08       79.33     13.16 o 
   1  -6   6     1718.34     1682.47     27.41 o 
   2  -6   6        1.78       -2.72      4.56 o 
   3  -6   6      500.06      490.90     15.51 o 
   4  -6   6      185.94      176.78     13.29 o 
   5  -6   6     1054.98      967.33     27.79 o 
   6  -6   6       99.55       75.86     14.07 o 
   7  -6   6      743.41      712.21     26.66 o 
   8  -6   6        0.41       -6.80      7.93 o 
   9  -6   6      187.70      245.60     30.57 o 
 -11  -5   6       20.94      -15.19     15.19 o 
 -10  -5   6      115.51      128.77     21.06 o 
  -9  -5   6      239.03      242.56     22.47 o 
  -8  -5   6      303.06      333.56     18.76 o 
  -7  -5   6      106.94      104.68     18.83 o 
  -6  -5   6      448.80      483.23     19.70 o 
  -5  -5   6      386.80      368.44     11.53 o 
  -4  -5   6      724.37      780.55     21.29 o 
  -3  -5   6      566.30      575.93     15.27 o 
  -2  -5   6       97.17      101.02      6.51 o 
  -1  -5   6     1893.52     1798.81     52.77 o 
   0  -5   6     1269.28     1216.28     21.83 o 
   1  -5   6      634.14      630.83     16.20 o 
   2  -5   6        0.47        4.20      5.21 o 
   3  -5   6     1230.06     1230.10     22.67 o 
   4  -5   6        2.69        5.09      5.25 o 
   5  -5   6      205.28      199.63     13.27 o 
   6  -5   6      206.99      181.21     21.66 o 
   7  -5   6      186.89      172.70     14.32 o 
   8  -5   6       35.42       24.57      8.50 o 
   9  -5   6      157.13      165.43     15.91 o 
 -11  -4   6        0.09       10.33     15.39 o 
 -10  -4   6       26.67       43.29     15.29 o 
  -9  -4   6       55.97       33.58     10.73 o 
  -8  -4   6      342.76      309.16     23.99 o 
  -7  -4   6       65.66       44.05      6.77 o 
  -6  -4   6       52.65       46.98      4.70 o 
  -5  -4   6      135.48      133.47      7.25 o 
  -4  -4   6      420.07      399.93     13.81 o 
  -3  -4   6      502.80      520.11      9.67 o 
  -2  -4   6       82.12       84.43      5.58 o 
  -1  -4   6     3465.11     3429.57     53.38 o 
   0  -4   6        3.76        2.00      3.27 o 
   1  -4   6      932.20      996.96     18.97 o 
   2  -4   6       90.34       79.67      6.64 o 
   3  -4   6     3398.86     3528.32     58.80 o 
   4  -4   6        0.66        1.83      3.87 o 
   5  -4   6      939.86      935.89     24.99 o 
   6  -4   6       42.17       30.07      7.32 o 
   7  -4   6     1218.27     1115.61     29.53 o 
   8  -4   6       72.93       69.41     10.31 o 
   9  -4   6      459.85      407.19     23.99 o 
  10  -4   6      105.15       83.91     17.11 o 
 -11  -3   6       53.63       60.54     19.03 o 
 -10  -3   6       35.02       53.65     10.45 o 
  -9  -3   6      212.78      214.38     14.55 o 
  -8  -3   6      252.49      272.01     15.69 o 
  -7  -3   6      263.82      245.98      8.75 o 
  -6  -3   6      770.55      847.95     14.73 o 
  -5  -3   6      250.46      242.60      7.81 o 
  -4  -3   6      460.30      458.34      9.43 o 
  -3  -3   6     1463.53     1544.97     35.57 o 
  -2  -3   6     1387.46     1438.46     19.00 o 
  -1  -3   6      420.22      388.78     12.97 o 
   0  -3   6        1.47        2.35      3.03 o 
   1  -3   6     1362.07     1401.19     30.99 o 
   2  -3   6      414.42      429.78      9.11 o 
   3  -3   6      327.13      324.14      7.98 o 
   4  -3   6        6.57        9.84      3.06 o 
   5  -3   6      471.48      462.60     12.51 o 
   6  -3   6       61.03       69.28      6.83 o 
   7  -3   6       38.48       43.74      8.81 o 
   8  -3   6      217.54      214.83     11.18 o 
   9  -3   6        8.80       16.97      6.25 o 
  10  -3   6       30.69       27.63      7.47 o 
  11  -3   6      170.52      153.07     23.28 o 
 -11  -2   6      103.77      108.73     22.07 o 
 -10  -2   6      151.60      143.35     21.46 o 
  -9  -2   6       12.94        7.50      5.05 o 
  -8  -2   6      146.62      164.94      9.72 o 
  -7  -2   6      168.35      160.76      8.32 o 
  -6  -2   6      951.01      904.65     33.26 o 
  -5  -2   6     1415.80     1415.68     19.64 o 
  -4  -2   6      171.90      175.86      5.93 o 
  -3  -2   6     1875.24     1956.90     17.76 o 
  -2  -2   6     1572.11     1631.53     43.28 o 
  -1  -2   6     1400.05     1459.93     14.26 o 
   0  -2   6       58.56       87.82      4.01 o 
   1  -2   6     9298.24     9538.24     73.04 o 
   2  -2   6       45.58       34.82      3.57 o 
   3  -2   6     3408.35     3728.66     46.35 o 
   4  -2   6      209.30      190.93      8.40 o 
   5  -2   6     3867.19     3930.93     77.18 o 
   6  -2   6       66.04       63.76      6.28 o 
   7  -2   6      562.59      543.38     14.96 o 
   8  -2   6      354.87      319.72     12.65 o 
   9  -2   6      353.44      322.30     13.54 o 
  10  -2   6      257.04      234.63     14.26 o 
  11  -2   6      257.98      318.08     32.40 o 
 -11  -1   6       17.65       20.25     15.79 o 
 -10  -1   6      116.76      110.39     12.19 o 
  -9  -1   6       11.72        6.06      6.10 o 
  -8  -1   6      259.53      256.75     10.42 o 
  -7  -1   6      111.79      119.18      7.03 o 
  -6  -1   6      380.46      351.57     13.15 o 
  -5  -1   6     1080.19     1045.03     30.95 o 
  -4  -1   6      842.42      837.38     13.06 o 
  -3  -1   6       45.28       63.34      3.67 o 
  -2  -1   6      782.88      842.98     10.67 o 
  -1  -1   6      866.30      903.19     16.15 o 
   0  -1   6     4113.57     4584.42     39.19 o 
   1  -1   6      145.73      125.08      4.72 o 
   2  -1   6      104.63      106.68      4.60 o 
   3  -1   6      431.67      421.66     11.14 o 
   4  -1   6      709.34      709.09     18.65 o 
   5  -1   6      262.91      241.60      7.43 o 
   6  -1   6        0.60       -0.03      3.21 o 
   7  -1   6       62.51       76.82      8.90 o 
   8  -1   6        0.68        0.70      4.22 o 
   9  -1   6       39.57       38.59      6.63 o 
  10  -1   6       25.43       35.01      8.53 o 
  11  -1   6       53.44       49.24     25.92 o 
 -11   0   6       28.63       14.17     14.98 o 
 -10   0   6      390.50      403.97     26.02 o 
  -9   0   6       23.69       15.20      6.51 o 
  -8   0   6      625.17      634.40     19.94 o 
  -7   0   6      798.93      807.35     22.50 o 
  -6   0   6      108.80      108.64      5.60 o 
  -5   0   6      944.55      968.73     16.69 o 
  -4   0   6     1224.81     1229.06     51.58 o 
  -3   0   6     1673.16     1641.90     30.89 o 
  -2   0   6       85.08       60.11      3.05 o 
  -1   0   6    11365.35    11526.42    114.17 o 
   0   0   6     1470.72     1533.50     28.58 o 
   1   0   6    11342.71    12274.96    116.03 o 
   2   0   6       63.09       91.28      4.24 o 
   3   0   6     4800.58     4960.73     58.42 o 
   4   0   6      291.80      299.20      7.72 o 
   5   0   6      587.49      608.81     11.60 o 
   6   0   6       30.62       28.10      4.33 o 
   7   0   6     1152.08     1098.44     27.58 o 
   8   0   6      348.11      340.51     12.57 o 
   9   0   6      640.92      583.02     20.09 o 
  10   0   6       46.18       43.69      8.87 o 
  11   0   6       41.80       40.41      9.68 o 
 -11   1   6        6.27        0.27      8.87 o 
 -10   1   6      303.98      284.66     16.61 o 
  -9   1   6       12.43       19.61      6.90 o 
  -8   1   6      339.06      310.62     14.49 o 
  -7   1   6        0.03        0.33      3.98 o 
  -6   1   6      479.53      464.47     11.32 o 
  -5   1   6      210.58      206.60      6.57 o 
  -4   1   6     1600.03     1658.80     41.82 o 
  -3   1   6      728.82      756.05     10.16 o 
  -2   1   6     2102.75     2084.34     71.37 o 
  -1   1   6      538.32      524.80     33.74 o 
   0   1   6     4442.90     5013.17     71.82 o 
   1   1   6     1173.40     1127.77     14.33 o 
   2   1   6     2714.77     3044.12     25.08 o 
   3   1   6      187.76      164.95      5.58 o 
   4   1   6        7.49       10.83      2.20 o 
   5   1   6      147.41      127.97      6.46 o 
   6   1   6       75.18       82.45      4.87 o 
   7   1   6      382.80      358.47     11.36 o 
   8   1   6       10.50       13.95     10.93 o 
   9   1   6       82.45      100.10     10.36 o 
  10   1   6       12.37        2.91      6.87 o 
  11   1   6       11.26        7.37      7.87 o 
 -11   2   6       39.27       51.02     14.38 o 
 -10   2   6      204.72      222.97     16.29 o 
  -9   2   6      609.16      611.73     22.27 o 
  -8   2   6      202.56      211.02     17.21 o 
  -7   2   6        7.09        5.84      4.57 o 
  -6   2   6      997.41      939.64     46.26 o 
  -5   2   6      228.75      234.54      7.77 o 
  -4   2   6       73.82       56.55      3.68 o 
  -3   2   6     3845.87     3926.04     67.51 o 
  -2   2   6     1556.77     1473.13     22.54 o 
  -1   2   6     7346.88     7363.96     88.80 o 
   0   2   6      281.88      346.77      8.64 o 
   1   2   6     5307.78     5381.89     55.15 o 
   2   2   6      167.81      172.96      4.33 o 
   3   2   6     1949.41     2015.98     16.19 o 
   4   2   6       46.44       60.32      3.86 o 
   5   2   6      837.83      847.01     20.83 o 
   6   2   6      445.60      420.15     20.81 o 
   7   2   6      565.59      543.84     16.94 o 
   8   2   6        1.93        4.92      4.96 o 
   9   2   6      338.50      319.04     33.91 o 
  10   2   6      377.29      336.33     46.37 o 
  11   2   6      153.95      134.27     28.14 o 
 -11   3   6       66.28       63.78     15.19 o 
 -10   3   6       72.06       94.95     17.31 o 
  -9   3   6       22.95       32.37      8.58 o 
  -8   3   6      339.67      325.23     16.04 o 
  -7   3   6       32.76       33.08      6.47 o 
  -6   3   6     1212.35     1139.44     29.76 o 
  -5   3   6       27.90       32.06      5.39 o 
  -4   3   6     1627.10     1574.12     30.63 o 
  -3   3   6      438.56      449.11      7.91 o 
  -2   3   6     2555.43     2424.33     61.05 o 
  -1   3   6      577.95      504.64     31.96 o 
   0   3   6      794.97      795.36     12.43 o 
   1   3   6       56.03       48.40      3.83 o 
   2   3   6     1798.84     1879.92     37.01 o 
   3   3   6     2486.17     2409.12     46.88 o 
   4   3   6      369.15      397.36      9.75 o 
   5   3   6      909.05      915.35     15.62 o 
   6   3   6      140.90      146.87      7.23 o 
   7   3   6       39.02       44.64      6.66 o 
   8   3   6       61.84       56.05      7.96 o 
   9   3   6       19.85       26.97      7.12 o 
  10   3   6      318.28      320.73     17.00 o 
  11   3   6       34.85       40.32      9.73 o 
 -10   4   6      140.72      161.20     15.86 o 
  -9   4   6       96.47      104.19     14.48 o 
  -8   4   6      313.49      311.98     16.83 o 
  -7   4   6      304.49      285.58     14.74 o 
  -6   4   6      234.18      232.72     12.58 o 
  -5   4   6      380.59      356.05     13.92 o 
  -4   4   6     1543.18     1510.49     32.45 o 
  -3   4   6     1637.06     1639.29     16.83 o 
  -2   4   6      282.63      219.86      5.43 o 
  -1   4   6      631.70      614.12     11.63 o 
   0   4   6      422.53      346.31      6.35 o 
   1   4   6     1233.08     1114.41     13.88 o 
   2   4   6      124.94      121.73      3.93 o 
   3   4   6     2403.14     2351.99     31.15 o 
   4   4   6        0.05       -2.44      2.44 o 
   5   4   6     2180.73     2185.63     25.80 o 
   6   4   6       76.33       86.97      6.49 o 
   7   4   6      148.50      157.02      8.37 o 
   8   4   6      209.44      186.92     11.94 o 
   9   4   6      246.15      237.02     14.17 o 
  10   4   6      151.61      114.33     19.03 o 
 -10   5   6      221.91      264.43     32.40 o 
  -9   5   6      195.93      209.51     16.36 o 
  -8   5   6      305.43      335.93     29.26 o 
  -7   5   6       56.31       48.99      8.17 o 
  -6   5   6      219.88      218.39     13.37 o 
  -5   5   6      477.29      467.31     17.16 o 
  -4   5   6     1731.74     1750.18     28.30 o 
  -3   5   6       62.78       58.74      4.05 o 
  -2   5   6      590.07      564.39     18.06 o 
  -1   5   6       15.11       16.46      2.83 o 
   0   5   6     1566.49     1529.54     21.71 o 
   1   5   6      765.77      687.85      9.92 o 
   2   5   6       73.34       95.53      5.58 o 
   3   5   6      442.65      424.08     15.15 o 
   4   5   6       18.38       13.77      3.62 o 
   5   5   6     1055.42     1079.31     19.05 o 
   6   5   6      257.24      206.25      9.25 o 
   7   5   6        5.23        5.49      4.02 o 
   8   5   6      174.42      193.22     12.89 o 
   9   5   6        1.07       -0.58      6.51 o 
  10   5   6        3.74        6.11      7.61 o 
  -9   6   6       16.81       14.05      9.68 o 
  -8   6   6      339.12      352.67     19.11 o 
  -7   6   6        0.85       -2.17      9.52 o 
  -6   6   6      634.70      646.47     22.46 o 
  -5   6   6     1042.99      901.68     24.81 o 
  -4   6   6      449.79      432.75     12.05 o 
  -3   6   6       98.53       94.61      6.24 o 
  -2   6   6     1058.13      996.10     40.90 o 
  -1   6   6      762.99      733.14     14.44 o 
   0   6   6      537.52      530.68     12.62 o 
   1   6   6      767.57      707.29     14.18 o 
   2   6   6        8.66       12.12      3.31 o 
   3   6   6     1105.15     1080.65     23.90 o 
   4   6   6       39.78       40.30      5.26 o 
   5   6   6      508.50      500.32     13.84 o 
   6   6   6        0.95        1.81      4.28 o 
   7   6   6     1203.18     1203.47     23.50 o 
   8   6   6       99.63       93.86      8.57 o 
   9   6   6      292.22      268.54     16.08 o 
  10   6   6       34.35       32.13      9.99 o 
  -9   7   6       26.07       46.97     20.65 o 
  -8   7   6      146.98      166.11     15.91 o 
  -7   7   6        5.28        7.95      7.48 o 
  -6   7   6      725.80      671.76     33.71 o 
  -5   7   6        5.34        1.39      5.78 o 
  -4   7   6      125.65      126.91     11.24 o 
  -3   7   6       97.09       93.68      7.04 o 
  -2   7   6      878.68      898.25     17.34 o 
  -1   7   6      266.49      248.36     13.65 o 
   0   7   6      188.80      171.27     16.36 o 
   1   7   6       79.26       92.67      6.88 o 
   2   7   6      154.53      152.66      8.10 o 
   3   7   6      132.24      139.49      8.23 o 
   4   7   6      247.58      212.89      9.79 o 
   5   7   6       13.64       11.26      4.74 o 
   6   7   6       15.64       20.24      5.70 o 
   7   7   6      624.22      634.85     18.01 o 
   8   7   6        1.27       -0.07      5.39 o 
   9   7   6        0.74       -1.78      7.30 o 
  -8   8   6      224.19      212.19     28.95 o 
  -7   8   6       73.86       87.73     12.79 o 
  -6   8   6      890.01      894.32     29.43 o 
  -5   8   6        6.16       14.96      7.35 o 
  -4   8   6      284.87      260.99     24.90 o 
  -3   8   6      723.98      698.57     17.10 o 
  -2   8   6      191.23      206.37     10.39 o 
  -1   8   6      181.58      192.72     15.89 o 
   0   8   6      122.05      121.43      8.20 o 
   1   8   6      790.73      738.65     25.33 o 
   2   8   6       11.15       12.96      4.42 o 
   3   8   6      167.07      172.52      9.58 o 
   4   8   6        0.05       -0.42      4.09 o 
   5   8   6      358.46      338.58     13.27 o 
   6   8   6      112.23      102.07      9.16 o 
   7   8   6      544.95      534.95     17.49 o 
   8   8   6       31.96       23.77      7.00 o 
  -7   9   6        0.07       -5.30     10.11 o 
  -6   9   6      262.47      300.39     19.94 o 
  -5   9   6       25.04       19.96      9.24 o 
  -4   9   6      618.86      687.00     25.44 o 
  -3   9   6       80.96       75.35     14.07 o 
  -2   9   6       73.56       77.81     10.07 o 
  -1   9   6       98.02      113.26     11.33 o 
   0   9   6      297.55      292.44     15.42 o 
   1   9   6      156.14      156.02     12.81 o 
   2   9   6      390.52      354.14     13.28 o 
   3   9   6       21.34       20.90      6.02 o 
   4   9   6       81.57       76.80      8.30 o 
   5   9   6      265.72      291.99     13.22 o 
   6   9   6        2.75        2.39      5.73 o 
   7   9   6        7.54       10.89      6.29 o 
   8   9   6       12.86       26.30      7.85 o 
  -6  10   6       32.65       51.02     16.20 o 
  -5  10   6      101.39      111.61     13.82 o 
  -4  10   6      371.25      402.92     33.41 o 
  -3  10   6        7.27        0.61     14.17 o 
  -2  10   6       75.51       89.03     11.61 o 
  -1  10   6      417.57      425.33     20.55 o 
   0  10   6       11.80       10.85      7.75 o 
   1  10   6       90.80       89.79     11.57 o 
   2  10   6        5.74       11.17      7.68 o 
   3  10   6      242.96      246.68     12.71 o 
   4  10   6      130.64      116.99     17.94 o 
   5  10   6      223.14      257.23     30.95 o 
   6  10   6       11.21        9.62      7.07 o 
   7  10   6        0.71       -0.07     10.63 o 
  -1  11   6      142.93      121.08     18.02 o 
   0  11   6      101.50      123.71     18.02 o 
   1  11   6        3.68       -1.62     10.53 o 
   2  11   6      281.01      253.70     22.68 o 
   3  11   6      204.13      244.18     25.31 o 
   4  11   6       14.92       14.58      8.39 o 
   5  11   6       29.77       32.40     13.36 o 
  -1  12   6        2.88        8.30     12.76 o 
   0  12   6       21.42       32.19     14.38 o 
   0 -11   7       46.59       35.84     19.23 o 
  -4 -10   7      142.42      163.80     25.31 o 
  -3 -10   7      118.65      136.74     25.61 o 
  -2 -10   7      111.14      102.66     14.73 o 
  -1 -10   7        3.07       18.68     11.74 o 
   0 -10   7      593.81      623.26     27.56 o 
   1 -10   7      118.19      123.94     14.42 o 
   2 -10   7      120.11      141.66     16.03 o 
   3 -10   7      148.39      146.99     25.11 o 
   4 -10   7       97.79       89.49     21.46 o 
  -6  -9   7        0.10       -3.79      9.68 o 
  -5  -9   7      151.17      184.79     21.06 o 
  -4  -9   7       94.51      114.32     14.98 o 
  -3  -9   7      247.13      270.65     23.39 o 
  -2  -9   7       40.39       50.86     11.41 o 
  -1  -9   7      227.04      241.74     18.24 o 
   0  -9   7      166.37      159.91     12.58 o 
   1  -9   7      102.68      111.81     11.04 o 
   2  -9   7      413.39      402.32     17.73 o 
   3  -9   7      161.92      141.91     15.57 o 
   4  -9   7       29.16       26.11     10.40 o 
   5  -9   7        0.00        0.82      8.95 o 
  -8  -8   7       20.38       19.00     12.22 o 
  -7  -8   7      125.70      147.37     17.22 o 
  -6  -8   7       57.88       60.46     11.81 o 
  -5  -8   7      315.89      331.34     19.67 o 
  -4  -8   7      113.86      120.40     14.14 o 
  -3  -8   7       69.11       81.22     12.08 o 
  -2  -8   7      241.70      238.16     15.92 o 
  -1  -8   7      263.56      270.72     13.78 o 
   0  -8   7      610.18      556.39     18.76 o 
   1  -8   7      144.64      174.10     13.04 o 
   2  -8   7      593.48      569.60     19.27 o 
   3  -8   7       96.48       92.76     12.57 o 
   4  -8   7      326.74      295.28     22.47 o 
   5  -8   7       40.34       45.04     11.12 o 
   6  -8   7      568.14      513.26     24.73 o 
  -9  -7   7      193.77      242.36     28.55 o 
  -8  -7   7        0.08       -1.50      9.19 o 
  -7  -7   7      206.13      251.89     18.41 o 
  -6  -7   7       19.05       21.06      9.59 o 
  -5  -7   7      242.47      235.72     16.73 o 
  -4  -7   7      101.53      110.46     12.17 o 
  -3  -7   7      376.90      371.96     26.67 o 
  -2  -7   7      159.99      170.72      9.79 o 
  -1  -7   7      526.05      523.83     24.78 o 
   0  -7   7        4.46        9.57      5.18 o 
   1  -7   7      361.14      372.59     14.56 o 
   2  -7   7      137.28      135.35     10.55 o 
   3  -7   7       46.45       48.57      7.78 o 
   4  -7   7      750.52      716.10     29.05 o 
   5  -7   7      172.00      148.41     17.31 o 
   6  -7   7        4.41        5.72      7.92 o 
   7  -7   7        2.05       -5.71     10.02 o 
 -10  -6   7        3.38       36.04     15.79 o 
  -9  -6   7      160.87      165.82     22.68 o 
  -8  -6   7        0.22        4.67      9.31 o 
  -7  -6   7      269.77      270.47     17.87 o 
  -6  -6   7      127.57      115.38     12.79 o 
  -5  -6   7      563.37      603.62     22.68 o 
  -4  -6   7       89.00       75.70      6.78 o 
  -3  -6   7      536.48      540.74     15.86 o 
  -2  -6   7     1822.48     1824.73     35.73 o 
  -1  -6   7      230.45      229.52     11.21 o 
   0  -6   7      633.75      586.12     16.98 o 
   1  -6   7      704.67      677.75     18.34 o 
   2  -6   7      516.04      500.55     16.22 o 
   3  -6   7        0.31       -2.41      4.93 o 
   4  -6   7     1522.34     1415.03     34.07 o 
   5  -6   7        2.51        0.45      6.10 o 
   6  -6   7     1070.04      939.61     29.33 o 
   7  -6   7        0.25        3.69      7.68 o 
   8  -6   7      650.82      582.50     25.30 o 
  -9  -5   7      212.32      242.76     23.08 o 
  -8  -5   7       52.92       65.01     11.30 o 
  -7  -5   7      247.73      270.93     17.11 o 
  -6  -5   7      420.19      434.97     19.43 o 
  -5  -5   7      737.77      749.28     16.98 o 
  -4  -5   7       91.63      105.25      7.38 o 
  -3  -5   7      538.07      538.80     14.22 o 
  -2  -5   7        5.34        3.09      3.44 o 
  -1  -5   7     1305.25     1337.27     23.77 o 
   0  -5   7       19.66       22.04      5.00 o 
   1  -5   7      167.42      162.47      9.63 o 
   2  -5   7      239.70      234.02     10.79 o 
   3  -5   7      521.59      504.12     15.32 o 
   4  -5   7      420.32      399.52     17.96 o 
   5  -5   7       40.10       38.22      8.51 o 
   6  -5   7      769.97      670.38     23.74 o 
   7  -5   7      189.77      173.78     14.49 o 
   8  -5   7        7.19       10.95      8.21 o 
   9  -5   7        1.85       -1.57      8.16 o 
  -9  -4   7      270.01      300.47     23.69 o 
  -8  -4   7       63.78       58.72     13.36 o 
  -7  -4   7      542.84      556.16     26.19 o 
  -6  -4   7        0.12        3.88      3.74 o 
  -5  -4   7      517.29      563.00     17.39 o 
  -4  -4   7     1776.40     1813.70     24.26 o 
  -3  -4   7     1082.52     1074.63     18.23 o 
  -2  -4   7      214.23      220.83      8.54 o 
  -1  -4   7      558.75      531.77     14.30 o 
   0  -4   7     1928.08     1924.45     30.10 o 
   1  -4   7       11.48        2.07      3.70 o 
   2  -4   7     2018.77     2054.11     28.72 o 
   3  -4   7      423.48      421.62     13.55 o 
   4  -4   7     1415.98     1460.06     41.05 o 
   5  -4   7      351.29      362.04     16.55 o 
   6  -4   7     1179.95     1074.19     28.08 o 
   7  -4   7       22.55       20.45      7.39 o 
   8  -4   7      321.54      300.77     17.36 o 
   9  -4   7       23.99       25.66      9.31 o 
  10  -4   7      219.07      235.27     27.74 o 
 -11  -3   7       23.18       14.98     16.81 o 
 -10  -3   7      108.48      102.25     20.25 o 
  -9  -3   7      326.54      300.06     24.70 o 
  -8  -3   7       98.51      109.56      8.42 o 
  -7  -3   7      879.66      928.32     21.25 o 
  -6  -3   7       39.44       42.58      4.65 o 
  -5  -3   7      761.50      771.14     13.70 o 
  -4  -3   7       27.58       24.29      3.46 o 
  -3  -3   7     3398.21     3545.26     57.10 o 
  -2  -3   7      108.87      140.67      7.01 o 
  -1  -3   7     1169.77     1169.10     17.88 o 
   0  -3   7       81.49       71.36      6.28 o 
   1  -3   7     1383.64     1379.26     33.36 o 
   2  -3   7     1607.16     1697.54     30.55 o 
   3  -3   7       53.51       63.91     10.72 o 
   4  -3   7     1668.56     1648.67     32.77 o 
   5  -3   7      577.37      555.76     19.60 o 
   6  -3   7       97.49      101.35     25.21 o 
   7  -3   7       46.20       64.69      9.07 o 
   8  -3   7      372.74      355.74     26.12 o 
   9  -3   7       21.04        2.63     11.14 o 
  10  -3   7      231.89      240.54     27.33 o 
 -11  -2   7       46.67       58.72     19.64 o 
 -10  -2   7       22.72       20.85     14.38 o 
  -9  -2   7      234.07      228.12     13.82 o 
  -8  -2   7        0.16       -1.12      5.02 o 
  -7  -2   7       71.13       88.61      6.46 o 
  -6  -2   7     1012.69      998.00     15.76 o 
  -5  -2   7     1079.29     1000.34     17.57 o 
  -4  -2   7      173.78      174.85      6.49 o 
  -3  -2   7     2485.77     2595.67     34.98 o 
  -2  -2   7      542.53      522.13     12.16 o 
  -1  -2   7      759.76      750.55     10.74 o 
   0  -2   7     2497.90     2647.31     48.78 o 
   1  -2   7      146.51      132.29      4.96 o 
   2  -2   7     4713.49     5080.54     49.08 o 
   3  -2   7      850.57      906.64     13.41 o 
   4  -2   7      684.02      737.50     19.73 o 
   5  -2   7     1122.55     1143.90     23.16 o 
   6  -2   7      178.33      173.46      8.69 o 
   7  -2   7        3.83       -1.57      3.80 o 
   8  -2   7      797.23      774.14     19.41 o 
   9  -2   7        0.26        0.44      5.40 o 
  10  -2   7      223.58      229.87     26.93 o 
  11  -2   7       19.02        2.23     13.16 o 
 -11  -1   7      187.47      163.60     26.12 o 
 -10  -1   7       81.32       77.90     10.54 o 
  -9  -1   7      260.83      249.20     13.78 o 
  -8  -1   7      233.31      210.10     12.25 o 
  -7  -1   7      594.03      557.71     55.27 o 
  -6  -1   7       88.50       89.77      5.75 o 
  -5  -1   7     3054.42     3072.48     58.51 o 
  -4  -1   7      167.01      183.71      6.03 o 
  -3  -1   7     1579.08     1578.61     26.02 o 
  -2  -1   7      263.15      260.90      6.46 o 
  -1  -1   7     5855.46     6040.98     47.61 o 
   0  -1   7     1661.19     1763.44     28.84 o 
   1  -1   7      471.84      488.92     12.54 o 
   2  -1   7     1604.74     1691.62     17.81 o 
   3  -1   7      137.27      136.69      5.48 o 
   4  -1   7     1005.77     1065.18     16.92 o 
   5  -1   7        9.94       14.93      4.88 o 
   6  -1   7     1346.72     1319.86     21.28 o 
   7  -1   7       15.48       18.92      4.53 o 
   8  -1   7      201.49      202.16     12.48 o 
   9  -1   7      255.34      238.60     14.04 o 
  10  -1   7      252.45      244.59     20.45 o 
  11  -1   7       45.24       51.43     18.63 o 
 -11   0   7      323.28      321.26     19.14 o 
 -10   0   7       18.12       25.63     10.83 o 
  -9   0   7        8.17        5.05      6.19 o 
  -8   0   7       10.49       12.56      5.44 o 
  -7   0   7      649.95      651.22     22.78 o 
  -6   0   7      184.57      182.87      8.61 o 
  -5   0   7      861.76      872.19     25.51 o 
  -4   0   7      153.50      156.09      5.59 o 
  -3   0   7     1719.73     1664.75     37.85 o 
  -2   0   7       40.79       46.63      3.67 o 
  -1   0   7     2276.01     2419.30     20.44 o 
   0   0   7     6107.97     6866.47     53.40 o 
   1   0   7        2.41       34.41      6.37 o 
   2   0   7      393.95      417.58      9.59 o 
   3   0   7     2227.71     2215.11     20.46 o 
   4   0   7      330.36      357.73      8.72 o 
   5   0   7        1.71        4.46      2.40 o 
   6   0   7     1348.85     1332.24     21.01 o 
   7   0   7      230.84      245.41     10.29 o 
   8   0   7      767.84      707.03     21.01 o 
   9   0   7       42.86       51.09      8.46 o 
  10   0   7      107.08      100.34     12.25 o 
  11   0   7       12.18        2.23     13.57 o 
 -11   1   7      162.37      153.07     19.64 o 
 -10   1   7       70.84       76.41     12.96 o 
  -9   1   7      373.72      358.05     17.07 o 
  -8   1   7        4.17        5.57      8.50 o 
  -7   1   7     1747.01     1611.76     53.35 o 
  -6   1   7      595.47      554.69     16.83 o 
  -5   1   7      762.99      764.10     15.67 o 
  -4   1   7      731.97      751.57     26.80 o 
  -3   1   7      912.53      890.01     18.32 o 
  -2   1   7     1565.58     1663.44     24.89 o 
  -1   1   7     1228.72     1290.92     17.27 o 
   0   1   7      634.18      651.88      8.62 o 
   1   1   7     5558.82     5988.43     46.06 o 
   2   1   7      285.78      230.41      5.77 o 
   3   1   7      432.93      472.11     11.57 o 
   4   1   7     1302.27     1291.31     15.52 o 
   5   1   7      688.23      713.89     11.84 o 
   6   1   7     1373.82     1387.13     17.05 o 
   7   1   7      384.58      376.61     19.94 o 
   8   1   7      369.74      417.86     16.60 o 
   9   1   7      121.10      138.63     12.08 o 
  10   1   7       35.48       42.11      9.28 o 
  11   1   7       14.41        3.17      7.88 o 
 -11   2   7        5.47       -2.23     10.93 o 
 -10   2   7       69.62       82.49     11.26 o 
  -9   2   7      820.72      794.09     47.48 o 
  -8   2   7       75.25       65.31      8.95 o 
  -7   2   7      435.04      445.01     17.12 o 
  -6   2   7      434.18      398.93     14.92 o 
  -5   2   7     1367.98     1292.10     31.91 o 
  -4   2   7        0.84        0.65      2.75 o 
  -3   2   7      545.61      497.88      9.94 o 
  -2   2   7     3093.94     3275.75     33.61 o 
  -1   2   7      428.11      335.09     12.17 o 
   0   2   7      483.61      529.70     14.09 o 
   1   2   7     4888.51     4983.99     27.34 o 
   2   2   7     1875.37     1958.89     35.68 o 
   3   2   7     1357.20     1435.92     13.66 o 
   4   2   7      602.13      561.02     14.50 o 
   5   2   7      298.54      302.98      7.91 o 
   6   2   7      818.81      795.05     17.35 o 
   7   2   7       89.23       89.77      8.56 o 
   8   2   7      525.63      501.26     17.69 o 
   9   2   7       77.90       64.88      8.97 o 
  10   2   7      362.84      348.74     17.71 o 
  11   2   7      100.09      105.40     20.65 o 
 -10   3   7       11.64       21.15      9.18 o 
  -9   3   7      978.83      937.52     28.70 o 
  -8   3   7       97.72       96.98     10.52 o 
  -7   3   7      551.74      546.15     19.51 o 
  -6   3   7       17.70        5.95      5.09 o 
  -5   3   7      728.28      691.36     15.42 o 
  -4   3   7       12.40       11.86      3.46 o 
  -3   3   7      740.98      777.52     15.14 o 
  -2   3   7     1371.12     1375.64     19.27 o 
  -1   3   7     1702.38     1634.16     49.54 o 
   0   3   7       86.89       67.76      4.52 o 
   1   3   7     2060.23     2038.69     37.11 o 
   2   3   7      278.00      249.74      5.79 o 
   3   3   7      308.42      373.82      6.94 o 
   4   3   7     1744.10     1714.17     24.61 o 
   5   3   7        9.48       11.70      3.44 o 
   6   3   7      317.83      305.32      9.92 o 
   7   3   7       17.41       14.65      5.39 o 
   8   3   7      159.20      162.08     22.37 o 
   9   3   7       51.88       61.06      9.28 o 
  10   3   7      506.28      511.60     20.66 o 
 -10   4   7      222.36      252.66     18.47 o 
  -9   4   7      162.81      192.50     16.39 o 
  -8   4   7      351.45      347.14     17.17 o 
  -7   4   7      842.36      751.70     23.49 o 
  -6   4   7       31.54       36.15      6.44 o 
  -5   4   7      221.48      198.49      9.72 o 
  -4   4   7      138.33      148.49      6.62 o 
  -3   4   7     1774.03     1684.51     46.04 o 
  -2   4   7      359.74      377.44      9.51 o 
  -1   4   7      316.85      302.04     10.54 o 
   0   4   7     1493.08     1489.14     13.61 o 
   1   4   7       59.94       59.43      4.03 o 
   2   4   7      612.75      591.58     19.36 o 
   3   4   7     1228.30     1235.19     36.86 o 
   4   4   7     1433.69     1409.92     19.88 o 
   5   4   7      365.41      368.55     10.93 o 
   6   4   7        6.07        1.32      3.44 o 
   7   4   7      223.92      212.54     11.00 o 
   8   4   7      409.66      388.41     16.56 o 
   9   4   7      668.21      652.11     22.51 o 
  10   4   7      343.26      349.68     17.99 o 
  -9   5   7       53.81       58.51     15.79 o 
  -8   5   7      111.25      119.61     16.30 o 
  -7   5   7      566.03      520.47     20.72 o 
  -6   5   7        0.08       -2.73      5.05 o 
  -5   5   7      995.30      916.40     45.46 o 
  -4   5   7      204.12      204.70      8.11 o 
  -3   5   7     2619.92     2522.75     35.78 o 
  -2   5   7        1.46        2.92      2.51 o 
  -1   5   7      940.38      857.99     31.44 o 
   0   5   7      264.97      238.62      6.78 o 
   1   5   7      119.66      122.82      5.85 o 
   2   5   7      426.85      382.90     12.83 o 
   3   5   7      478.28      473.64     11.71 o 
   4   5   7      567.37      578.55     13.75 o 
   5   5   7      869.35      836.51     17.15 o 
   6   5   7      627.52      640.74     15.61 o 
   7   5   7      368.26      330.29     12.17 o 
   8   5   7      422.97      422.16     17.58 o 
   9   5   7      148.90      161.35     13.29 o 
  10   5   7       50.11       43.07      9.89 o 
  -9   6   7       90.82      116.40     14.20 o 
  -8   6   7      151.17      164.93     15.59 o 
  -7   6   7       20.29       16.32      7.39 o 
  -6   6   7        0.89        2.43      6.48 o 
  -5   6   7      925.78      818.75     24.03 o 
  -4   6   7      445.93      433.94     12.11 o 
  -3   6   7       53.39       64.67      6.61 o 
  -2   6   7        0.22       -0.07      2.89 o 
  -1   6   7      740.16      712.45     21.11 o 
   0   6   7      110.60      111.46      6.58 o 
   1   6   7       19.55       12.52      4.45 o 
   2   6   7     1467.81     1431.76     26.37 o 
   3   6   7       68.10       68.92      6.07 o 
   4   6   7        3.36        6.02      3.63 o 
   5   6   7      631.40      597.96     15.35 o 
   6   6   7      292.93      290.52     11.50 o 
   7   6   7       11.18       11.46      5.08 o 
   8   6   7      103.37      120.55      9.35 o 
   9   6   7        0.43       -2.34      7.29 o 
  -8   7   7       57.97       64.52     11.82 o 
  -7   7   7      378.80      348.02     19.12 o 
  -6   7   7        8.20        7.53      6.92 o 
  -5   7   7     1921.92     1855.05     96.88 o 
  -4   7   7       73.07       87.16     10.02 o 
  -3   7   7      553.35      512.41     13.90 o 
  -2   7   7       51.59       49.39      5.69 o 
  -1   7   7      698.00      659.39     17.64 o 
   0   7   7      240.40      209.82     12.09 o 
   1   7   7      665.22      597.31     31.30 o 
   2   7   7      419.58      372.34     16.70 o 
   3   7   7      158.51      150.42      8.26 o 
   4   7   7      235.65      236.74     10.10 o 
   5   7   7      533.14      499.33     14.87 o 
   6   7   7      856.91      862.35     20.22 o 
   7   7   7        3.63        2.82      5.31 o 
   8   7   7      230.86      219.92     11.44 o 
   9   7   7       38.31       29.66      9.02 o 
  -7   8   7      124.33      155.08     15.52 o 
  -6   8   7        4.99        4.03      7.73 o 
  -5   8   7       10.13        9.68      6.99 o 
  -4   8   7       60.91       64.23      9.65 o 
  -3   8   7      387.17      353.42     12.91 o 
  -2   8   7        2.26       -2.67      3.86 o 
  -1   8   7      187.95      203.59     12.78 o 
   0   8   7      156.93      154.58     11.83 o 
   1   8   7      520.91      543.22     19.75 o 
   2   8   7      194.42      181.13      9.37 o 
   3   8   7       13.72        9.86      6.65 o 
   4   8   7      170.61      177.35     11.46 o 
   5   8   7        0.43       -4.15      4.50 o 
   6   8   7        4.09        5.07      5.42 o 
   7   8   7       27.11       32.65      7.17 o 
   8   8   7      195.36      236.65     16.51 o 
  -7   9   7      642.16      656.21     45.35 o 
  -6   9   7        0.12       -5.54     11.03 o 
  -5   9   7      288.00      292.77     31.79 o 
  -4   9   7       36.91       36.40      9.06 o 
  -3   9   7      578.09      618.35     39.48 o 
  -2   9   7      136.01      155.96     13.44 o 
  -1   9   7      209.71      247.56     15.27 o 
   0   9   7      126.93      153.06     16.00 o 
   1   9   7      433.09      441.75     19.75 o 
   2   9   7       70.90       70.51     10.18 o 
   3   9   7      436.54      410.25     14.49 o 
   4   9   7      447.95      437.22     19.73 o 
   5   9   7        7.19        7.31      5.64 o 
   6   9   7      279.52      269.40     13.14 o 
   7   9   7       44.71       46.63      8.48 o 
   8   9   7       12.54       10.33      9.16 o 
  -6  10   7        1.50        6.64      9.99 o 
  -5  10   7       37.26       42.56     10.84 o 
  -4  10   7       93.69      100.02     22.47 o 
  -3  10   7      184.43      223.53     28.14 o 
  -2  10   7        0.09        7.96      8.39 o 
  -1  10   7      583.23      624.30     24.27 o 
   0  10   7       31.19       33.99      9.14 o 
   1  10   7       26.46       24.53      8.28 o 
   2  10   7       48.77       59.86     10.45 o 
   3  10   7      145.46      148.63     14.15 o 
   4  10   7      259.04      263.24     16.83 o 
   5  10   7       12.26       11.44      6.46 o 
   6  10   7      173.07      189.26     13.23 o 
   7  10   7       60.47       61.37     18.93 o 
  -1  11   7      281.71      273.54     23.28 o 
   0  11   7       19.42       18.42     11.14 o 
   1  11   7      245.33      247.62     21.87 o 
   2  11   7        0.80        2.83     10.33 o 
   3  11   7      208.19      217.66     23.49 o 
  -1  12   7       80.06       77.55     17.41 o 
  -3 -10   8        0.34       -5.06     14.17 o 
  -2 -10   8       94.99      107.69     14.88 o 
  -1 -10   8       84.22       92.85     14.32 o 
   0 -10   8      130.44      138.22     16.62 o 
   1 -10   8       59.81       68.94     10.53 o 
   2 -10   8      128.31      106.91     21.87 o 
   3 -10   8       44.28       19.84     16.81 o 
  -6  -9   8       57.51       82.00     19.03 o 
  -5  -9   8       33.12       31.68     11.24 o 
  -4  -9   8      194.28      200.24     30.37 o 
  -3  -9   8       90.89       95.33     26.52 o 
  -2  -9   8      381.92      405.98     21.87 o 
  -1  -9   8        1.90       -2.64      8.50 o 
   0  -9   8       99.83       98.38     13.27 o 
   1  -9   8      258.61      258.59     15.72 o 
   2  -9   8      358.19      320.12     19.97 o 
   3  -9   8      121.07      141.57     24.70 o 
   4  -9   8       43.47       57.45     12.06 o 
  -7  -8   8        4.70       11.76     11.24 o 
  -6  -8   8      178.14      201.91     30.37 o 
  -5  -8   8        0.32       -8.36      8.73 o 
  -4  -8   8      236.16      252.20     18.25 o 
  -3  -8   8        0.15       -5.82      7.72 o 
  -2  -8   8       51.23       48.90      7.15 o 
  -1  -8   8      211.94      212.27     13.50 o 
   0  -8   8      187.96      194.67     13.23 o 
   1  -8   8      314.22      300.37     14.64 o 
   2  -8   8      487.01      462.72     18.37 o 
   3  -8   8       12.09        9.66      8.36 o 
   4  -8   8       62.11       52.89     12.86 o 
   5  -8   8       41.02       44.46     11.48 o 
   6  -8   8        0.08        1.20      9.44 o 
  -9  -7   8        5.81        7.09     14.17 o 
  -8  -7   8      151.18      172.71     17.71 o 
  -7  -7   8      464.52      479.66     38.87 o 
  -6  -7   8      235.22      232.37     17.45 o 
  -5  -7   8        9.08        2.32      8.22 o 
  -4  -7   8      552.75      530.17     39.58 o 
  -3  -7   8        2.17        4.42      4.90 o 
  -2  -7   8      433.52      451.41     21.98 o 
  -1  -7   8       80.92       80.97      9.14 o 
   0  -7   8      678.42      667.24     19.83 o 
   1  -7   8      226.99      213.20     14.41 o 
   2  -7   8      155.42      162.61     11.65 o 
   3  -7   8      203.54      232.52     16.34 o 
   4  -7   8      136.13      153.29     14.57 o 
   5  -7   8      455.13      441.38     21.67 o 
   6  -7   8        6.44       -1.09      7.92 o 
   7  -7   8      115.08      129.28     23.18 o 
  -8  -6   8       43.93       55.07     12.74 o 
  -7  -6   8       97.01      121.50     14.78 o 
  -6  -6   8      112.97      147.90     14.58 o 
  -5  -6   8      262.21      246.96     10.95 o 
  -4  -6   8       57.77       69.15      9.66 o 
  -3  -6   8       52.44       59.94      6.63 o 
  -2  -6   8      387.75      394.62     22.62 o 
  -1  -6   8      389.65      404.36     15.93 o 
   0  -6   8     1268.47     1184.98     24.71 o 
   1  -6   8        0.55        3.48      4.99 o 
   2  -6   8      399.38      381.25     20.71 o 
   3  -6   8        9.77       16.95      6.01 o 
   4  -6   8       11.88       13.91      7.52 o 
   5  -6   8       68.73       67.00     10.95 o 
   6  -6   8        4.32        2.26      7.92 o 
   7  -6   8       10.33       14.15      9.02 o 
   8  -6   8       91.98       90.96     14.68 o 
  -8  -5   8      323.79      366.20     44.75 o 
  -7  -5   8       80.77       98.05     12.68 o 
  -6  -5   8      498.79      491.23     15.34 o 
  -5  -5   8      594.31      618.35     28.11 o 
  -4  -5   8      364.12      362.33     14.48 o 
  -3  -5   8      719.61      695.74     29.22 o 
  -2  -5   8     1241.79     1225.29     23.16 o 
  -1  -5   8      291.70      282.07     23.34 o 
   0  -5   8     1092.79     1030.44     29.38 o 
   1  -5   8       64.71       52.24      6.82 o 
   2  -5   8      156.57      155.48     10.21 o 
   3  -5   8     1712.32     1654.11     28.74 o 
   4  -5   8       20.35       21.39      6.78 o 
   5  -5   8      648.93      667.02     32.60 o 
   6  -5   8       55.59       38.77      8.80 o 
   7  -5   8      189.24      212.42     15.93 o 
   8  -5   8        3.79        4.58      8.41 o 
   9  -5   8      143.10      136.06     22.88 o 
  -7  -4   8      188.01      198.01     18.14 o 
  -6  -4   8       13.90       16.44      4.70 o 
  -5  -4   8      697.92      706.66     16.34 o 
  -4  -4   8      720.81      729.17     15.96 o 
  -3  -4   8       79.49      104.41      6.84 o 
  -2  -4   8     1803.59     1710.69     39.80 o 
  -1  -4   8      405.04      424.97     11.98 o 
   0  -4   8     1846.84     1855.31     64.56 o 
   1  -4   8      127.21      150.17      9.27 o 
   2  -4   8      139.80      124.67      8.58 o 
   3  -4   8       71.12       86.86      7.73 o 
   4  -4   8        0.64        5.26      4.73 o 
   5  -4   8       18.50       10.30      6.28 o 
   6  -4   8       48.95       45.94      9.02 o 
   7  -4   8      267.10      265.49     16.63 o 
   8  -4   8      188.00      199.21     16.23 o 
   9  -4   8      216.50      241.65     17.78 o 
  10  -4   8       15.45        8.30     15.59 o 
 -10  -3   8      175.52      170.89     22.88 o 
  -9  -3   8       42.31       38.06     14.17 o 
  -8  -3   8      587.76      560.21     37.76 o 
  -7  -3   8      509.60      468.26     26.45 o 
  -6  -3   8      367.22      351.88     16.66 o 
  -5  -3   8      223.43      215.76      8.36 o 
  -4  -3   8     1127.37     1068.32     34.54 o 
  -3  -3   8       24.75       41.21      8.48 o 
  -2  -3   8     1505.88     1506.88     39.26 o 
  -1  -3   8       98.43       82.36      5.73 o 
   0  -3   8       11.38       11.66      3.91 o 
   1  -3   8     1296.28     1269.48     22.02 o 
   2  -3   8       61.08       60.30      6.37 o 
   3  -3   8     2047.91     2076.57     29.42 o 
   4  -3   8      719.64      712.16     19.01 o 
   5  -3   8      779.88      752.01     22.71 o 
   6  -3   8       15.17       14.81      6.75 o 
   7  -3   8      101.38      118.71     12.05 o 
   8  -3   8        3.45       -3.70      6.74 o 
   9  -3   8       34.46       45.47      9.97 o 
  10  -3   8       78.77       71.61     12.33 o 
 -11  -2   8      109.23      127.96     24.70 o 
 -10  -2   8       47.64       45.15     17.62 o 
  -9  -2   8      227.54      242.97     14.80 o 
  -8  -2   8       16.30       17.99      6.46 o 
  -7  -2   8      279.40      279.85     12.22 o 
  -6  -2   8      441.40      425.15     16.69 o 
  -5  -2   8        0.75        1.87      2.80 o 
  -4  -2   8     2657.69     2581.71     47.90 o 
  -3  -2   8      586.76      622.65     11.08 o 
  -2  -2   8     3247.80     3178.73     48.55 o 
  -1  -2   8      309.65      335.26     12.89 o 
   0  -2   8       14.53       25.89      2.96 o 
   1  -2   8     2645.77     2847.98     32.09 o 
   2  -2   8      426.68      345.64      8.23 o 
   3  -2   8       39.28       38.24      5.90 o 
   4  -2   8      385.11      351.28      9.47 o 
   5  -2   8      292.48      265.51      8.88 o 
   6  -2   8      287.59      306.37     13.18 o 
   7  -2   8      421.94      441.68     14.18 o 
   8  -2   8       17.38        9.53      5.05 o 
   9  -2   8      429.84      407.97     15.80 o 
  10  -2   8       44.45       61.96     13.36 o 
 -11  -1   8      142.00       86.25     21.66 o 
 -10  -1   8       22.17       22.21      8.49 o 
  -9  -1   8      447.56      458.56     29.05 o 
  -8  -1   8      361.35      345.71     21.77 o 
  -7  -1   8        6.92       10.08      4.98 o 
  -6  -1   8     1428.20     1278.72     33.95 o 
  -5  -1   8       23.54       21.89      4.43 o 
  -4  -1   8     1305.29     1315.96     23.91 o 
  -3  -1   8       10.81        5.74      2.31 o 
  -2  -1   8       99.51      101.64      4.80 o 
  -1  -1   8     1528.19     1739.20     17.08 o 
   0  -1   8      591.20      563.48     21.92 o 
   1  -1   8     1486.09     1575.44     42.75 o 
   2  -1   8      616.41      610.37     11.17 o 
   3  -1   8     2083.42     2146.80     35.39 o 
   4  -1   8      948.03      949.73     14.48 o 
   5  -1   8     1353.15     1393.77     26.86 o 
   6  -1   8      622.98      645.05     15.36 o 
   7  -1   8       62.79       72.42      7.20 o 
   8  -1   8      293.08      288.49     12.25 o 
   9  -1   8       41.97       54.26     13.36 o 
  10  -1   8       83.51       96.77     11.72 o 
  11  -1   8      294.79      374.98     31.18 o 
 -11   0   8      356.87      382.47     26.52 o 
 -10   0   8        6.01        5.26      7.51 o 
  -9   0   8      372.90      358.96     17.42 o 
  -8   0   8        2.88       -2.54      7.90 o 
  -7   0   8        0.55        2.83      4.57 o 
  -6   0   8     1847.57     1781.75     54.21 o 
  -5   0   8        4.48        5.62      3.47 o 
  -4   0   8     2366.03     2376.53     41.59 o 
  -3   0   8      261.46      271.15     10.75 o 
  -2   0   8       13.77        5.62      2.12 o 
  -1   0   8      187.10      204.42      5.73 o 
   0   0   8     1584.84     1471.87     25.57 o 
   1   0   8       19.27       23.81      5.27 o 
   2   0   8      126.02      171.92      9.45 o 
   3   0   8      731.19      761.22     12.69 o 
   4   0   8      401.86      419.81      9.96 o 
   5   0   8      748.80      760.77     13.74 o 
   6   0   8       48.93       59.51      7.35 o 
   7   0   8     1299.38     1257.28     43.70 o 
   8   0   8        7.08        2.43      5.25 o 
   9   0   8      326.63      327.12     16.29 o 
  10   0   8       21.06        7.69      7.30 o 
  11   0   8       67.93       62.36     18.02 o 
 -11   1   8      317.72      332.46     25.31 o 
 -10   1   8      279.19      283.02     17.60 o 
  -9   1   8      132.58      134.11     15.19 o 
  -8   1   8      464.23      409.35     17.03 o 
  -7   1   8      133.27      129.83     10.11 o 
  -6   1   8     1479.70     1422.70     69.75 o 
  -5   1   8       91.38      103.98      8.00 o 
  -4   1   8      452.45      424.89     15.91 o 
  -3   1   8      128.82      148.98      7.39 o 
  -2   1   8     1140.19     1060.92     23.77 o 
  -1   1   8     2138.88     2229.88     24.54 o 
   0   1   8     3553.64     3690.51     36.85 o 
   1   1   8      815.79      970.86     16.11 o 
   2   1   8     1294.97     1305.12     22.53 o 
   3   1   8      763.92      770.44     12.48 o 
   4   1   8      546.13      576.11     11.57 o 
   5   1   8     1085.23     1093.99     15.11 o 
   6   1   8       58.93       57.94      4.65 o 
   7   1   8     1027.65     1037.15     24.18 o 
   8   1   8      450.20      446.26     17.34 o 
   9   1   8      450.11      461.91     19.06 o 
  10   1   8        1.96        1.10      6.99 o 
  11   1   8      243.32      289.33     29.36 o 
 -10   2   8        2.15        1.12      7.94 o 
  -9   2   8       89.92       95.05     11.50 o 
  -8   2   8      479.75      507.31     20.04 o 
  -7   2   8       41.09       39.56      7.08 o 
  -6   2   8      317.46      316.29     20.55 o 
  -5   2   8      436.35      419.06     12.38 o 
  -4   2   8      226.36      197.29      8.48 o 
  -3   2   8      375.86      412.47     11.35 o 
  -2   2   8     1043.42      920.80     16.06 o 
  -1   2   8      515.87      589.65     12.62 o 
   0   2   8      665.20      748.48     13.75 o 
   1   2   8       12.20        4.06      1.93 o 
   2   2   8     1994.74     2041.74     17.87 o 
   3   2   8       45.98       57.79      3.49 o 
   4   2   8        7.54        8.89      2.74 o 
   5   2   8      824.23      807.22     13.00 o 
   6   2   8        0.97        3.29      3.15 o 
   7   2   8     1356.65     1277.20     26.41 o 
   8   2   8      549.00      538.41     18.82 o 
   9   2   8      714.03      688.01     22.84 o 
  10   2   8       11.56       23.04      8.41 o 
 -10   3   8       35.36       44.39     10.84 o 
  -9   3   8       75.17       71.47     18.02 o 
  -8   3   8     1538.58     1369.80     32.84 o 
  -7   3   8      506.09      477.13     18.87 o 
  -6   3   8      313.36      293.18     21.36 o 
  -5   3   8      920.38      871.79     22.23 o 
  -4   3   8     1221.75     1071.74     19.12 o 
  -3   3   8     2056.00     1976.65     25.18 o 
  -2   3   8     2763.16     2660.34     28.76 o 
  -1   3   8      227.53      232.37     11.28 o 
   0   3   8      616.71      563.04      7.46 o 
   1   3   8       53.83       39.13      2.78 o 
   2   3   8     2034.94     2078.03     17.02 o 
   3   3   8      217.71      257.53      8.24 o 
   4   3   8      354.14      345.95      9.77 o 
   5   3   8     1172.68     1167.57     18.65 o 
   6   3   8      161.35      154.97      7.71 o 
   7   3   8     1195.61     1121.08     25.14 o 
   8   3   8       99.75       88.04      9.74 o 
   9   3   8     1079.40     1050.90     27.75 o 
  10   3   8       17.06        9.03      7.10 o 
  -9   4   8      111.25      120.04     13.37 o 
  -8   4   8      206.98      231.79     18.32 o 
  -7   4   8      387.03      356.59     16.59 o 
  -6   4   8       22.09       29.72      8.71 o 
  -5   4   8        0.22        2.83      3.04 o 
  -4   4   8      222.49      224.53      9.21 o 
  -3   4   8       15.74        9.09      3.96 o 
  -2   4   8       61.12       57.93      4.73 o 
  -1   4   8        2.01        2.47      2.24 o 
   0   4   8     1078.76     1009.72     29.54 o 
   1   4   8      366.59      370.03      7.14 o 
   2   4   8      202.22      183.72      5.35 o 
   3   4   8      658.00      595.06     12.52 o 
   4   4   8      821.37      814.47     27.36 o 
   5   4   8      138.46      122.95      7.22 o 
   6   4   8       74.06       79.18      6.69 o 
   7   4   8      233.92      220.48      9.74 o 
   8   4   8       32.22       29.67      7.20 o 
   9   4   8      724.07      729.10     23.89 o 
  10   4   8       31.52       23.73      8.44 o 
  -9   5   8      329.59      327.80     19.58 o 
  -8   5   8       72.98       71.91     11.24 o 
  -7   5   8      434.26      388.17     18.52 o 
  -6   5   8      765.13      716.92     23.03 o 
  -5   5   8      171.27      183.95     11.86 o 
  -4   5   8      740.67      697.39     19.65 o 
  -3   5   8        3.78        4.17      2.91 o 
  -2   5   8      539.39      521.19     13.39 o 
  -1   5   8      260.49      249.42      8.41 o 
   0   5   8     1965.10     1932.38     25.11 o 
   1   5   8      190.22      186.28      5.64 o 
   2   5   8       98.28       96.22      5.99 o 
   3   5   8      578.78      537.51     15.81 o 
   4   5   8      250.72      251.39      9.72 o 
   5   5   8      244.58      224.90      9.54 o 
   6   5   8      533.77      482.01     13.88 o 
   7   5   8      526.78      489.20     14.67 o 
   8   5   8       62.76       73.41      9.73 o 
   9   5   8      512.19      476.07     20.10 o 
  10   5   8        6.96       11.14      9.92 o 
  -8   6   8       47.85       35.32     10.12 o 
  -7   6   8       23.55       16.47      7.47 o 
  -6   6   8       20.21       17.50      6.50 o 
  -5   6   8        4.84        4.38      5.47 o 
  -4   6   8       57.69       57.15      5.72 o 
  -3   6   8      225.67      230.14      9.04 o 
  -2   6   8      603.26      580.98     13.70 o 
  -1   6   8       34.16       37.46      4.54 o 
   0   6   8     1615.98     1584.71     21.40 o 
   1   6   8     1707.57     1675.19     31.01 o 
   2   6   8      772.05      708.07     20.42 o 
   3   6   8     1301.74     1219.53     39.08 o 
   4   6   8       41.47       35.15      5.84 o 
   5   6   8       18.95       18.72      4.49 o 
   6   6   8      468.55      404.19     13.49 o 
   7   6   8      124.16      135.47      9.71 o 
   8   6   8        6.71       13.88      6.72 o 
   9   6   8      408.10      455.42     20.32 o 
  -8   7   8       51.58       49.62     11.54 o 
  -7   7   8       32.15       30.54      8.65 o 
  -6   7   8      206.67      192.54     14.87 o 
  -5   7   8       59.87       56.50      9.29 o 
  -4   7   8      237.84      238.72     14.41 o 
  -3   7   8        4.48        7.89      4.05 o 
  -2   7   8      196.56      206.60      9.20 o 
  -1   7   8      355.87      348.33     11.35 o 
   0   7   8      706.10      711.95     21.36 o 
   1   7   8      131.55      150.42     11.39 o 
   2   7   8      508.47      488.90     18.17 o 
   3   7   8        1.26        3.79      3.89 o 
   4   7   8      255.19      236.94     10.31 o 
   5   7   8      486.48      465.32     14.51 o 
   6   7   8       62.10       53.93      7.32 o 
   7   7   8      587.44      551.86     17.18 o 
   8   7   8       40.95       55.20      9.66 o 
   9   7   8        7.19        4.45     11.34 o 
  -7   8   8       17.80        6.51      9.11 o 
  -6   8   8        2.71        6.79      7.68 o 
  -5   8   8       83.43       82.40     11.20 o 
  -4   8   8       69.07       80.36     10.61 o 
  -3   8   8       20.78       18.96      5.22 o 
  -2   8   8      538.22      535.25     29.56 o 
  -1   8   8       62.92       68.70     10.83 o 
   0   8   8      466.13      473.63     18.80 o 
   1   8   8      862.75      801.68     24.12 o 
   2   8   8      509.33      486.77     19.36 o 
   3   8   8      420.54      388.80     23.59 o 
   4   8   8      750.75      690.37     17.95 o 
   5   8   8      156.89      169.85     11.06 o 
   6   8   8       59.99       57.96      7.86 o 
   7   8   8      212.83      235.74     12.81 o 
   8   8   8       60.49       59.05      8.87 o 
  -6   9   8      155.50      163.25     17.92 o 
  -5   9   8      141.58      148.74     14.92 o 
  -4   9   8       39.69       56.39     10.42 o 
  -3   9   8      312.35      293.18     29.97 o 
  -2   9   8      217.95      226.01     15.14 o 
  -1   9   8        1.74        5.00      6.28 o 
   0   9   8       82.56       80.56     10.60 o 
   1   9   8      130.60      135.21     28.75 o 
   2   9   8      844.56      876.34     43.84 o 
   3   9   8      166.55      200.90     14.79 o 
   4   9   8      545.81      495.24     21.24 o 
   5   9   8      647.14      588.99     23.26 o 
   6   9   8       42.24       38.90      7.90 o 
   7   9   8      119.83      122.22     11.28 o 
   8   9   8      121.03      151.45     21.26 o 
  -5  10   8        5.51      -10.11     19.03 o 
  -4  10   8       86.59      130.59     26.93 o 
  -3  10   8       10.10       17.21     15.59 o 
  -2  10   8      190.65      192.15     18.22 o 
  -1  10   8      114.91      140.78     14.00 o 
   0  10   8       33.55       30.16      9.82 o 
   1  10   8       22.11       17.09      8.39 o 
   2  10   8      384.98      386.65     19.22 o 
   3  10   8      278.37      265.38     18.53 o 
   4  10   8      188.36      201.99     16.72 o 
   5  10   8      348.94      358.13     19.82 o 
   6  10   8      100.83      115.00     20.45 o 
  -4  11   8      213.24      173.11     28.55 o 
  -3  11   8      142.65      133.43     25.31 o 
  -2  11   8       64.70       80.79     21.06 o 
  -1  11   8       14.53        8.55      9.10 o 
   0  11   8      226.89      254.28     17.94 o 
   1  11   8        9.98       21.54      9.10 o 
   2  11   8      156.90      143.00     15.21 o 
   3  11   8       55.19       70.06     19.44 o 
   4  11   8      178.71      213.41     26.52 o 
   5  11   8      304.31      288.73     26.93 o 
  -1 -10   9       46.42       61.15     20.25 o 
   0 -10   9        0.14       -0.61     16.81 o 
   1 -10   9        1.69      -11.70     11.70 o 
   2 -10   9       18.04        2.83     15.59 o 
  -5  -9   9      181.76      203.08     28.14 o 
  -4  -9   9       12.86       11.64     11.45 o 
  -3  -9   9      584.15      580.83     26.95 o 
  -2  -9   9      134.30      162.69     16.95 o 
  -1  -9   9        7.21       -1.59      8.87 o 
   0  -9   9      453.95      432.14     18.91 o 
   1  -9   9      172.59      206.23     15.03 o 
   2  -9   9      180.97      211.86     23.79 o 
   3  -9   9      160.00      154.90     16.95 o 
   4  -9   9       30.86       37.86     18.02 o 
  -7  -8   9       13.46        7.29     17.01 o 
  -6  -8   9       10.25       33.47     27.03 o 
  -5  -8   9      120.84      162.41     17.47 o 
  -4  -8   9      528.53      515.60     57.00 o 
  -3  -8   9      294.67      322.99     19.72 o 
  -2  -8   9      104.82       93.40     10.04 o 
  -1  -8   9       28.58       33.09      8.37 o 
   0  -8   9      263.61      276.35     15.43 o 
   1  -8   9      178.50      190.90     13.55 o 
   2  -8   9      253.09      262.47     15.26 o 
   3  -8   9       10.67       21.86      9.05 o 
   4  -8   9        4.91        2.85      9.24 o 
   5  -8   9        5.16       13.50      9.53 o 
  -8  -7   9       78.93      104.27     27.13 o 
  -7  -7   9        2.71        1.74     10.63 o 
  -6  -7   9       12.89        9.68      9.44 o 
  -5  -7   9      382.47      401.28     21.38 o 
  -4  -7   9       33.84       41.01      7.23 o 
  -3  -7   9      238.61      237.70     11.90 o 
  -2  -7   9       82.97       79.46      7.93 o 
  -1  -7   9      469.62      459.75     31.38 o 
   0  -7   9        3.75       12.91      6.39 o 
   1  -7   9       95.25      108.46     26.83 o 
   2  -7   9      322.51      319.55     29.69 o 
   3  -7   9      423.25      388.26     20.38 o 
   4  -7   9        3.81       13.93      8.62 o 
   5  -7   9       78.74       60.91     11.14 o 
   6  -7   9       29.95       30.12     10.29 o 
  -8  -6   9        1.26        8.30     17.01 o 
  -7  -6   9        0.67        9.40      9.44 o 
  -6  -6   9      575.20      585.13     24.65 o 
  -5  -6   9      146.59      154.74     12.44 o 
  -4  -6   9      370.85      357.63     16.15 o 
  -3  -6   9      126.37      124.59      9.92 o 
  -2  -6   9      299.27      289.22     11.73 o 
  -1  -6   9     1643.79     1653.14     67.12 o 
   0  -6   9      579.95      594.12     18.36 o 
   1  -6   9      209.10      215.01     12.47 o 
   2  -6   9       14.19       14.66      6.07 o 
   3  -6   9        1.48        5.06      5.65 o 
   4  -6   9      159.83      152.86     14.34 o 
   5  -6   9        6.99        2.84      7.67 o 
   6  -6   9       27.52       31.34     12.55 o 
   7  -6   9       86.02       82.14     13.20 o 
  -8  -5   9       67.73       93.74     21.46 o 
  -7  -5   9       70.09       56.49     18.22 o 
  -6  -5   9      428.68      453.41     29.27 o 
  -5  -5   9        1.33        2.89      5.52 o 
  -4  -5   9      209.16      217.69     10.56 o 
  -3  -5   9      540.79      514.54     15.91 o 
  -2  -5   9      105.12      120.29      8.10 o 
  -1  -5   9      711.44      702.69     21.64 o 
   0  -5   9       82.04       88.08      8.47 o 
   1  -5   9     1213.66     1154.16     24.07 o 
   2  -5   9      469.49      484.30     16.34 o 
   3  -5   9      432.61      418.70     15.45 o 
   4  -5   9      764.16      733.26     25.10 o 
   5  -5   9      108.00      140.04     13.33 o 
   6  -5   9      121.09      152.02     14.53 o 
   7  -5   9      146.91      158.43     14.74 o 
   8  -5   9       81.78       77.56     15.89 o 
  -8  -4   9      116.55      158.74     24.90 o 
  -7  -4   9       41.37       52.12      8.89 o 
  -6  -4   9      475.40      410.56     16.51 o 
  -5  -4   9        6.63        9.40      4.20 o 
  -4  -4   9       14.72       14.08      4.26 o 
  -3  -4   9      619.06      614.06     15.79 o 
  -2  -4   9     1520.75     1552.19     30.72 o 
  -1  -4   9      354.24      373.68     11.99 o 
   0  -4   9      252.78      261.80     13.75 o 
   1  -4   9     1784.56     1784.07     28.69 o 
   2  -4   9        1.77       -3.26      4.08 o 
   3  -4   9       10.48       12.40      5.11 o 
   4  -4   9        2.76       -0.26      5.11 o 
   5  -4   9       38.76       40.78      8.21 o 
   6  -4   9      477.76      472.91     20.84 o 
   7  -4   9      150.17      160.97     14.97 o 
   8  -4   9      271.04      256.75     17.25 o 
   9  -4   9        5.11        6.09      8.95 o 
  -8  -3   9      846.43      817.58     30.98 o 
  -7  -3   9      316.94      330.00     15.54 o 
  -6  -3   9       13.70       12.27      5.65 o 
  -5  -3   9      118.75      104.39      8.80 o 
  -4  -3   9       62.81      101.33     14.30 o 
  -3  -3   9      193.80      197.52      8.90 o 
  -2  -3   9       30.76       72.39     10.81 o 
  -1  -3   9     1018.82      964.58     17.37 o 
   0  -3   9     1336.65     1356.06     27.24 o 
   1  -3   9     1970.20     1929.42     49.98 o 
   2  -3   9      449.48      450.22     14.09 o 
   3  -3   9     1863.08     1834.81     33.93 o 
   4  -3   9       30.69       28.92      5.96 o 
   5  -3   9      771.23      754.23     23.78 o 
   6  -3   9      442.20      429.55     19.01 o 
   7  -3   9      166.43      194.91     14.64 o 
   8  -3   9       94.60       92.54     18.73 o 
   9  -3   9      106.71       92.69     17.01 o 
  10  -3   9       36.09       35.84     17.41 o 
 -10  -2   9       77.90       67.83     17.41 o 
  -9  -2   9       22.49       18.55      7.27 o 
  -8  -2   9      498.51      463.03     52.74 o 
  -7  -2   9      159.60      188.37     12.30 o 
  -6  -2   9      107.53      102.95      7.72 o 
  -5  -2   9      516.93      471.94     23.39 o 
  -4  -2   9      179.18      168.98     13.29 o 
  -3  -2   9        4.56        4.20      2.78 o 
  -2  -2   9        7.62        8.92      2.66 o 
  -1  -2   9      714.65      617.32     13.90 o 
   0  -2   9      919.75      967.16     30.33 o 
   1  -2   9      216.52      191.92      6.48 o 
   2  -2   9       58.82       52.06      4.41 o 
   3  -2   9      754.65      716.24     17.37 o 
   4  -2   9       85.00       89.19      7.92 o 
   5  -2   9      500.07      464.85     14.87 o 
   6  -2   9       30.98       22.41     11.03 o 
   7  -2   9        3.25        0.23      5.69 o 
   8  -2   9      901.59      871.91     26.37 o 
   9  -2   9       36.33       32.14      9.33 o 
  10  -2   9      163.12      161.17     19.44 o 
 -10  -1   9      159.26      176.48     15.22 o 
  -9  -1   9       23.70       10.38      6.98 o 
  -8  -1   9      484.43      459.59     24.60 o 
  -7  -1   9      455.98      422.14     35.33 o 
  -6  -1   9        7.48        6.25      4.15 o 
  -5  -1   9     1153.99     1155.40     37.15 o 
  -4  -1   9        0.45       -0.27      3.18 o 
  -3  -1   9      748.40      689.55     15.29 o 
  -2  -1   9     1514.43     1659.46     25.54 o 
  -1  -1   9      761.70      724.85     11.57 o 
   0  -1   9      164.57      169.47      6.00 o 
   1  -1   9       82.80       54.30      6.64 o 
   2  -1   9      256.63      292.99     10.40 o 
   3  -1   9     1810.71     1859.29     31.50 o 
   4  -1   9      470.74      501.82     18.90 o 
   5  -1   9     4218.10     4164.16     34.14 o 
   6  -1   9       10.61       13.39      4.54 o 
   7  -1   9      399.24      432.73     14.01 o 
   8  -1   9      240.39      237.28     11.89 o 
   9  -1   9       10.91       11.23      6.95 o 
  10  -1   9      191.15      216.27     15.91 o 
 -11   0   9       29.05       21.26     13.57 o 
 -10   0   9      305.74      296.26     17.42 o 
  -9   0   9        6.27        5.53      6.47 o 
  -8   0   9        5.31        0.46      5.62 o 
  -7   0   9       14.54       14.20      5.58 o 
  -6   0   9        2.05       -1.40      4.00 o 
  -5   0   9     1552.73     1621.30     37.58 o 
  -4   0   9        0.51        4.56      3.14 o 
  -3   0   9      988.41      932.87     17.06 o 
  -2   0   9       48.28       46.20      4.92 o 
  -1   0   9       44.86       30.99      3.22 o 
   0   0   9       61.26       56.94      3.99 o 
   1   0   9      528.48      471.95      9.34 o 
   2   0   9       23.12       18.84      3.07 o 
   3   0   9      937.48     1004.95     15.19 o 
   4   0   9       34.19       30.26      3.98 o 
   5   0   9     1023.27     1061.51     20.07 o 
   6   0   9      718.24      734.64     16.61 o 
   7   0   9      170.35      160.86      9.37 o 
   8   0   9      116.93      120.96     10.87 o 
   9   0   9       34.07       27.28      7.81 o 
  10   0   9      434.17      411.46     19.25 o 
  11   0   9       24.71       38.06     15.39 o 
 -10   1   9      166.91      168.89     18.63 o 
  -9   1   9       63.98       68.33     11.24 o 
  -8   1   9        1.04        4.00      5.98 o 
  -7   1   9      223.73      207.87     12.88 o 
  -6   1   9      734.10      710.53     37.74 o 
  -5   1   9     1013.85      977.61     24.75 o 
  -4   1   9      357.31      378.14     11.93 o 
  -3   1   9     1232.76     1176.58     25.63 o 
  -2   1   9      301.25      302.16      9.76 o 
  -1   1   9        4.28        2.40      2.76 o 
   0   1   9       99.77      105.98      6.20 o 
   1   1   9       57.01       42.16      3.56 o 
   2   1   9        4.05        5.85      2.21 o 
   3   1   9     1493.88     1555.12     17.31 o 
   4   1   9       67.46       69.58      5.30 o 
   5   1   9     2714.90     2768.31     26.45 o 
   6   1   9      525.13      465.51     12.76 o 
   7   1   9      885.10      835.84     21.66 o 
   8   1   9       34.85       38.00      7.39 o 
   9   1   9       22.98       11.94      6.44 o 
  10   1   9      220.80      242.50     23.49 o 
 -10   2   9      130.84      154.08     20.65 o 
  -9   2   9        1.64        2.57      9.01 o 
  -8   2   9       43.00       27.21     11.34 o 
  -7   2   9      546.43      515.87     25.31 o 
  -6   2   9       27.19       27.89      6.10 o 
  -5   2   9      263.26      246.01     13.84 o 
  -4   2   9      944.57      926.43     21.60 o 
  -3   2   9     1671.74     1536.59     22.85 o 
  -2   2   9        3.11        5.46      3.11 o 
  -1   2   9     1161.93     1025.85     17.53 o 
   0   2   9        3.69        4.16      2.79 o 
   1   2   9     2456.91     2362.95     19.05 o 
   2   2   9        8.60        9.32      2.37 o 
   3   2   9     1314.65     1323.76     30.69 o 
   4   2   9     1673.54     1699.27     26.83 o 
   5   2   9       43.86       45.68      4.30 o 
   6   2   9      156.73      167.98      7.81 o 
   7   2   9      130.16      156.49     11.29 o 
   8   2   9      304.94      281.04     14.41 o 
   9   2   9      644.09      635.14     22.47 o 
  10   2   9       57.87       59.02     13.57 o 
 -10   3   9        5.41        9.11     10.53 o 
  -9   3   9       27.45       22.87      8.91 o 
  -8   3   9      257.63      222.51     14.46 o 
  -7   3   9      424.82      403.71     28.85 o 
  -6   3   9      186.79      170.08     11.56 o 
  -5   3   9        4.77        0.12      3.74 o 
  -4   3   9      931.11      809.03     17.38 o 
  -3   3   9      263.80      246.88      9.67 o 
  -2   3   9       57.03       67.44      7.21 o 
  -1   3   9      473.53      427.18     11.50 o 
   0   3   9      276.81      247.20      8.67 o 
   1   3   9      715.44      660.30     10.26 o 
   2   3   9      415.81      414.38      7.89 o 
   3   3   9     2072.25     2098.54     18.82 o 
   4   3   9      681.48      680.52     16.66 o 
   5   3   9      602.01      593.47     13.55 o 
   6   3   9       17.25       19.43      4.24 o 
   7   3   9      591.39      609.64     25.51 o 
   8   3   9      281.24      262.47     13.93 o 
   9   3   9       89.19       84.44     10.49 o 
  10   3   9       10.37        9.37      9.01 o 
  -9   4   9      264.92      284.00     17.83 o 
  -8   4   9       35.57       27.83      8.58 o 
  -7   4   9       42.63       46.13     12.96 o 
  -6   4   9        6.17       -0.07      5.77 o 
  -5   4   9      340.01      288.39     17.62 o 
  -4   4   9      189.62      208.05     15.19 o 
  -3   4   9      661.19      599.93     17.54 o 
  -2   4   9     1445.52     1607.81     88.76 o 
  -1   4   9     2989.33     2953.35     53.76 o 
   0   4   9       22.34       21.72      3.36 o 
   1   4   9     1599.47     1530.61     19.27 o 
   2   4   9     2046.79     1977.34     48.02 o 
   3   4   9      199.28      185.07      7.66 o 
   4   4   9      115.18      123.74      7.01 o 
   5   4   9       77.54       74.05      6.12 o 
   6   4   9      131.72      134.26      7.96 o 
   7   4   9      109.92      119.11      8.39 o 
   8   4   9      145.50      144.87     12.21 o 
   9   4   9       93.40       96.28     26.32 o 
  10   4   9      168.38      195.39     15.59 o 
  -9   5   9       26.20       13.48      8.87 o 
  -8   5   9      103.62      121.67     13.46 o 
  -7   5   9        1.08       -5.03      5.30 o 
  -6   5   9      864.33      752.12     57.10 o 
  -5   5   9      122.04      135.05     13.97 o 
  -4   5   9      106.50      107.46      6.71 o 
  -3   5   9       30.78       26.64      4.30 o 
  -2   5   9     1165.72     1076.07     19.79 o 
  -1   5   9     1435.36     1382.21     19.93 o 
   0   5   9      462.87      454.19     11.25 o 
   1   5   9     2020.64     1942.55     22.47 o 
   2   5   9       10.25       14.67      4.97 o 
   3   5   9      652.99      590.34     14.52 o 
   4   5   9       13.89       11.84      3.89 o 
   5   5   9     1264.35     1241.80     21.58 o 
   6   5   9      780.86      751.55     17.62 o 
   7   5   9      108.32      124.30      8.94 o 
   8   5   9       52.47       52.73      8.19 o 
   9   5   9       10.34       10.38      6.75 o 
  10   5   9      139.51      164.21     20.45 o 
  -8   6   9        1.48       -4.58      7.66 o 
  -7   6   9        2.25        2.43      7.19 o 
  -6   6   9       22.76       20.75      7.26 o 
  -5   6   9      141.35      149.41     11.74 o 
  -4   6   9        4.19        8.93      3.86 o 
  -3   6   9      546.43      556.48     16.29 o 
  -2   6   9      609.57      648.72     15.10 o 
  -1   6   9      611.59      591.74     13.78 o 
   0   6   9       15.66       10.57      7.39 o 
   1   6   9     1149.92     1084.68     25.44 o 
   2   6   9      263.22      272.44     13.59 o 
   3   6   9        1.43        1.62      4.78 o 
   4   6   9       23.16       16.46      5.41 o 
   5   6   9      185.40      185.55     15.00 o 
   6   6   9      104.43      107.31      8.60 o 
   7   6   9        1.87        7.03      4.87 o 
   8   6   9      174.48      185.49     14.30 o 
   9   6   9        7.97       12.71     10.02 o 
  -7   7   9       13.55        6.54     10.93 o 
  -6   7   9       23.30       25.88      8.72 o 
  -5   7   9       38.48       46.44      9.11 o 
  -4   7   9      197.88      213.02     13.64 o 
  -3   7   9      217.66      226.08     13.73 o 
  -2   7   9       42.97       42.77      7.79 o 
  -1   7   9      995.76     1027.53     26.26 o 
   0   7   9      625.65      662.81     21.42 o 
   1   7   9     2055.49     2084.37     38.46 o 
   2   7   9      224.21      230.40     13.74 o 
   3   7   9      450.32      446.57     18.04 o 
   4   7   9      324.09      293.07     15.47 o 
   5   7   9      286.64      274.45     11.71 o 
   6   7   9      468.69      450.56     15.19 o 
   7   7   9       46.31       51.76      7.72 o 
   8   7   9      387.51      407.71     19.55 o 
   9   7   9       49.72       59.32     15.79 o 
  -7   8   9        2.29       -3.42      8.43 o 
  -6   8   9        4.96       -5.80     12.55 o 
  -5   8   9       54.24       75.64     27.64 o 
  -4   8   9      245.13      277.36     16.66 o 
  -3   8   9      114.23      148.47      9.33 o 
  -2   8   9        0.15        4.66      5.85 o 
  -1   8   9      311.75      315.34     15.80 o 
   0   8   9       25.52       21.48      6.85 o 
   1   8   9      132.01      134.86     12.02 o 
   2   8   9      104.01      102.90     20.75 o 
   3   8   9      783.25      774.47     24.81 o 
   4   8   9        3.43        0.40      7.19 o 
   5   8   9        6.74       12.46      7.01 o 
   6   8   9       35.72       35.15      6.88 o 
   7   8   9        0.43        4.36      5.94 o 
   8   8   9       36.86       44.41     15.29 o 
  -6   9   9      191.54      234.54     18.70 o 
  -5   9   9        7.79        2.32      8.31 o 
  -4   9   9       61.10       82.49     11.83 o 
  -3   9   9      328.62      318.49     29.76 o 
  -2   9   9       16.18       17.19      7.81 o 
  -1   9   9      879.35      886.04     34.12 o 
   0   9   9      114.86      109.07     14.48 o 
   1   9   9      111.42      137.86     13.22 o 
   2   9   9      161.45      184.17     13.70 o 
   3   9   9      500.40      490.11     21.40 o 
   4   9   9       42.82       38.02      9.19 o 
   5   9   9       20.54       19.30      8.20 o 
   6   9   9      232.93      252.34     17.07 o 
   7   9   9      153.58      188.91     23.08 o 
  -4  10   9       35.31       57.30     19.03 o 
  -3  10   9      225.75      250.86     31.18 o 
  -2  10   9      136.79      169.36     15.53 o 
  -1  10   9       38.31       48.43     10.12 o 
   0  10   9        5.48       13.08      8.43 o 
   1  10   9       55.35       72.18     11.75 o 
   2  10   9        0.09        1.69      7.78 o 
   3  10   9      503.71      514.92     23.13 o 
   4  10   9        8.04       24.15      9.72 o 
   5  10   9      122.36      116.83     21.26 o 
  -3  11   9      330.76      342.18     33.81 o 
  -2  11   9        3.76       36.45     19.84 o 
  -1  11   9       74.84       76.73     12.93 o 
   0  11   9        5.14        3.43     10.33 o 
   1  11   9       77.51       83.33     12.62 o 
   2  11   9       90.25       86.25     20.65 o 
   3  11   9        1.70       -6.88     15.79 o 
   4  11   9        6.38      -14.38     14.38 o 
   1 -10  10        7.28        8.45     13.53 o 
  -4  -9  10       32.37       49.20     18.83 o 
  -3  -9  10      219.51      205.77     18.96 o 
  -2  -9  10       42.50       53.91     12.59 o 
  -1  -9  10       43.76       44.95      8.16 o 
   0  -9  10       37.83       46.43      9.85 o 
   1  -9  10       48.46       48.08     10.24 o 
   2  -9  10      104.39      105.58     14.81 o 
   3  -9  10        3.76        5.87     16.81 o 
  -6  -8  10      120.50      124.93     22.68 o 
  -5  -8  10      146.96      148.81     17.26 o 
  -4  -8  10       78.66       83.49     13.71 o 
  -3  -8  10      744.45      713.01     20.71 o 
  -2  -8  10       41.65       52.81     13.35 o 
  -1  -8  10        3.07       -1.32      5.59 o 
   0  -8  10        1.64        3.22      6.81 o 
   1  -8  10      384.30      368.06     17.45 o 
   2  -8  10       61.37       59.29      9.94 o 
   3  -8  10        0.31        4.36      8.97 o 
   4  -8  10        6.80       11.57     10.31 o 
  -7  -7  10       56.95       73.70     22.68 o 
  -6  -7  10       84.21      104.39     14.90 o 
  -5  -7  10        9.28        6.70      9.91 o 
  -4  -7  10      552.03      558.00     23.19 o 
  -3  -7  10      400.42      388.26     14.88 o 
  -2  -7  10       29.82       32.04      6.62 o 
  -1  -7  10      195.22      217.15     11.66 o 
   0  -7  10        3.03        2.59      6.37 o 
   1  -7  10       10.80       12.56      7.05 o 
   2  -7  10     1347.84     1281.00     29.33 o 
   3  -7  10        6.03        4.50      8.20 o 
   4  -7  10      644.28      625.73     26.76 o 
   5  -7  10       69.78       83.94     12.97 o 
   6  -7  10      124.24      113.82     14.96 o 
  -8  -6  10       49.06       46.77     20.65 o 
  -7  -6  10        1.90       -2.02     15.19 o 
  -6  -6  10        5.36       13.77     13.97 o 
  -5  -6  10      510.15      474.45     16.07 o 
  -4  -6  10      335.59      355.39     22.73 o 
  -3  -6  10      176.26      188.01     10.45 o 
  -2  -6  10       77.24       86.01      8.12 o 
  -1  -6  10        7.87        5.45      4.83 o 
   0  -6  10       47.64       42.97      7.70 o 
   1  -6  10       82.07       79.02      9.16 o 
   2  -6  10        3.73       11.27      6.49 o 
   3  -6  10      126.09      111.39     10.88 o 
   4  -6  10        9.40        4.65      7.73 o 
   5  -6  10       64.52       49.66     10.63 o 
   6  -6  10      201.85      208.68     17.89 o 
   7  -6  10       10.93       13.49      9.68 o 
  -8  -5  10       97.61      118.45     25.11 o 
  -7  -5  10       50.34       53.25     18.42 o 
  -6  -5  10      104.24      129.05     11.82 o 
  -5  -5  10       11.24       26.35     11.34 o 
  -4  -5  10       20.09       23.64      5.70 o 
  -3  -5  10       52.46       46.21      6.34 o 
  -2  -5  10      198.07      196.19      9.91 o 
  -1  -5  10      217.68      210.67     10.44 o 
   0  -5  10      282.32      254.02     14.82 o 
   1  -5  10     1172.33     1089.10     24.11 o 
   2  -5  10      456.13      466.62     16.55 o 
   3  -5  10      453.81      450.15     19.46 o 
   4  -5  10      906.95      835.64     27.60 o 
   5  -5  10       39.12       20.35      8.61 o 
   6  -5  10        4.54        1.70      7.54 o 
   7  -5  10      132.73      115.21     21.36 o 
   8  -5  10      141.15      150.22     16.14 o 
  -8  -4  10        8.64       19.84     16.60 o 
  -7  -4  10      195.38      175.87     19.44 o 
  -6  -4  10      320.83      324.52     15.84 o 
  -5  -4  10      700.15      715.88     46.87 o 
  -4  -4  10      450.92      441.65     13.68 o 
  -3  -4  10        2.73        2.20      3.86 o 
  -2  -4  10      270.79      265.47     10.62 o 
  -1  -4  10        1.17        0.13      3.81 o 
   0  -4  10       44.28       54.23      8.41 o 
   1  -4  10      827.38      845.52     20.95 o 
   2  -4  10       17.58       15.47      5.20 o 
   3  -4  10       24.33       26.67      5.90 o 
   4  -4  10       36.29       27.66      6.49 o 
   5  -4  10      108.58       99.17     20.75 o 
   6  -4  10      247.12      271.11     17.12 o 
   7  -4  10      291.34      268.22     17.24 o 
   8  -4  10      327.44      326.72     19.91 o 
   9  -4  10      164.85      152.66     25.71 o 
  -8  -3  10        0.60       -0.81      8.71 o 
  -7  -3  10      389.57      400.71     18.05 o 
  -6  -3  10        0.84       -1.49      5.23 o 
  -5  -3  10       34.74       43.14      7.05 o 
  -4  -3  10       33.16       47.16      7.23 o 
  -3  -3  10      171.14      199.13      9.27 o 
  -2  -3  10      603.59      625.38     25.97 o 
  -1  -3  10      230.44      229.24     11.44 o 
   0  -3  10      433.48      446.39     15.54 o 
   1  -3  10        6.82       16.61      5.06 o 
   2  -3  10      217.74      215.47     11.09 o 
   3  -3  10      538.39      530.86     16.41 o 
   4  -3  10       58.20       51.39      8.32 o 
   5  -3  10       77.41       67.09     12.55 o 
   6  -3  10      577.09      548.63     21.81 o 
   7  -3  10      744.19      673.43     62.56 o 
   8  -3  10       98.20      114.50     13.35 o 
   9  -3  10      414.36      422.72     22.32 o 
  -9  -2  10      188.32      185.90     23.08 o 
  -8  -2  10       15.24       11.70      6.47 o 
  -7  -2  10     1330.30     1255.92     59.47 o 
  -6  -2  10       33.72       23.60      5.43 o 
  -5  -2  10       18.09       15.98      4.42 o 
  -4  -2  10      277.14      269.13     10.72 o 
  -3  -2  10      173.58      145.04      8.11 o 
  -2  -2  10      315.56      299.17     17.51 o 
  -1  -2  10      193.37      201.60      8.51 o 
   0  -2  10     1606.65     1593.89     24.14 o 
   1  -2  10      274.73      257.53     27.44 o 
   2  -2  10      529.90      563.31     15.81 o 
   3  -2  10     1378.65     1380.72     24.97 o 
   4  -2  10       48.30       58.44      7.18 o 
   5  -2  10       31.62       36.58      6.37 o 
   6  -2  10      177.86      159.52     18.63 o 
   7  -2  10      890.59      855.00     26.97 o 
   8  -2  10        2.54       19.23     14.17 o 
   9  -2  10       13.48       24.30     15.39 o 
 -10  -1  10        2.98        2.63      8.09 o 
  -9  -1  10       88.32       80.58     11.32 o 
  -8  -1  10      253.26      260.44     15.89 o 
  -7  -1  10      837.06      829.11     39.18 o 
  -6  -1  10       45.47       43.37      6.26 o 
  -5  -1  10       66.12       76.67     10.32 o 
  -4  -1  10      680.78      661.66     15.94 o 
  -3  -1  10       43.58       39.41      5.18 o 
  -2  -1  10      165.25      159.40      8.06 o 
  -1  -1  10      183.92      193.28      8.09 o 
   0  -1  10      195.04      199.43     11.69 o 
   1  -1  10        0.22        1.69      2.65 o 
   2  -1  10      120.11      125.90      6.47 o 
   3  -1  10      115.84      125.76      6.61 o 
   4  -1  10     1431.34     1418.55     22.18 o 
   5  -1  10        0.26       -2.06      3.80 o 
   6  -1  10      563.09      582.66     15.39 o 
   7  -1  10      779.60      763.60     24.61 o 
   8  -1  10       46.97       30.85      8.70 o 
   9  -1  10      231.75      245.80     20.45 o 
 -10   0  10       72.25       83.86     12.74 o 
  -9   0  10      495.19      490.02     47.78 o 
  -8   0  10       73.55       79.14     10.12 o 
  -7   0  10        4.84       -0.37      5.62 o 
  -6   0  10        6.37        4.57      4.21 o 
  -5   0  10      382.54      362.79     12.72 o 
  -4   0  10      479.80      465.25     17.00 o 
  -3   0  10      801.50      809.16     16.88 o 
  -2   0  10      607.07      620.16     14.57 o 
  -1   0  10       18.55       18.37      3.75 o 
   0   0  10      851.06      902.52     29.99 o 
   1   0  10      238.29      239.80      7.20 o 
   2   0  10     1617.79     1692.97     28.06 o 
   3   0  10      436.58      436.60     13.31 o 
   4   0  10        6.47       10.40      3.51 o 
   5   0  10        0.94        3.62      3.58 o 
   6   0  10      191.63      198.86      9.50 o 
   7   0  10       49.78       45.21      6.55 o 
   8   0  10        0.92       -1.02      8.81 o 
   9   0  10       34.72       31.78     11.14 o 
  10   0  10       31.11       34.98     11.34 o 
 -10   1  10       23.79       19.53      8.57 o 
  -9   1  10      265.60      257.25     16.58 o 
  -8   1  10       14.57       22.04      7.15 o 
  -7   1  10        2.67        4.79      7.29 o 
  -6   1  10       10.50       16.38      4.84 o 
  -5   1  10      944.35      919.00     19.84 o 
  -4   1  10       11.38       13.08      4.61 o 
  -3   1  10       86.89       86.00      9.58 o 
  -2   1  10     1671.41     1690.34     24.01 o 
  -1   1  10        1.95        2.66      2.79 o 
   0   1  10      259.84      235.04      9.73 o 
   1   1  10      804.63      828.85     20.44 o 
   2   1  10      761.99      753.82     15.30 o 
   3   1  10     1260.89     1280.40     17.59 o 
   4   1  10     2291.04     2298.94     88.24 o 
   5   1  10      785.01      781.17     13.90 o 
   6   1  10      800.81      705.96     56.08 o 
   7   1  10        5.88        2.70      4.94 o 
   8   1  10      124.94      135.57     18.93 o 
   9   1  10      224.77      238.01     14.51 o 
  10   1  10        6.26        9.23     16.50 o 
  -9   2  10        5.18        4.71      8.09 o 
  -8   2  10       37.65       37.55      8.24 o 
  -7   2  10       81.37       68.79      9.29 o 
  -6   2  10      685.84      630.94     72.28 o 
  -5   2  10      649.44      601.07     16.17 o 
  -4   2  10      161.62      144.68      8.67 o 
  -3   2  10     1754.53     1632.96     24.81 o 
  -2   2  10      110.49      116.72      7.71 o 
  -1   2  10      151.09      146.40      7.59 o 
   0   2  10     1817.49     1799.50     24.04 o 
   1   2  10       13.15       16.52      3.75 o 
   2   2  10      281.33      278.79     14.61 o 
   3   2  10       11.21        9.00      2.77 o 
   4   2  10       11.87       11.39      3.93 o 
   5   2  10       72.03       71.52      5.90 o 
   6   2  10      369.47      367.39     11.37 o 
   7   2  10      386.17      387.54     18.22 o 
   8   2  10      146.17      173.38     12.42 o 
   9   2  10        3.22        7.80      6.73 o 
  10   2  10       18.89       15.13      8.45 o 
  -9   3  10       12.08       10.83      7.90 o 
  -8   3  10      168.36      166.74     14.03 o 
  -7   3  10      390.73      368.77     18.22 o 
  -6   3  10       29.14       27.54     11.34 o 
  -5   3  10      172.36      163.76      9.26 o 
  -4   3  10      143.00      131.40      8.52 o 
  -3   3  10      149.94      136.22      9.92 o 
  -2   3  10      380.43      347.94     11.46 o 
  -1   3  10       50.14       66.07      5.83 o 
   0   3  10      358.91      358.89     10.86 o 
   1   3  10      367.61      328.09     10.05 o 
   2   3  10     2200.47     2094.20     42.75 o 
   3   3  10      351.06      328.63      7.66 o 
   4   3  10     2364.32     2268.32     29.07 o 
   5   3  10     1219.55     1206.39     19.81 o 
   6   3  10      664.20      689.59     15.84 o 
   7   3  10       82.84       80.85      9.28 o 
   8   3  10       11.29       16.54      6.54 o 
   9   3  10        0.73        0.53      6.63 o 
  10   3  10       63.87       53.00     10.23 o 
  -9   4  10        3.45        5.46      7.92 o 
  -8   4  10      131.07      141.80     13.44 o 
  -7   4  10       49.21       67.33      9.70 o 
  -6   4  10        0.21        0.32      5.42 o 
  -5   4  10      361.07      335.11     24.09 o 
  -4   4  10        0.62        2.14      4.11 o 
  -3   4  10     1391.58     1327.30     23.44 o 
  -2   4  10        6.15        3.51      3.65 o 
  -1   4  10     1470.83     1451.29     80.74 o 
   0   4  10        3.96        7.90      3.11 o 
   1   4  10        0.96        2.87      2.79 o 
   2   4  10     1271.32     1260.20     26.24 o 
   3   4  10       51.35       53.44      6.99 o 
   4   4  10       10.49        8.72      3.48 o 
   5   4  10      424.37      373.44     12.82 o 
   6   4  10       17.56       25.57      5.50 o 
   7   4  10      112.53      141.32      9.12 o 
   8   4  10       25.36       16.30      6.73 o 
   9   4  10        1.02        3.03      7.05 o 
  10   4  10       12.14       11.14     10.73 o 
  -8   5  10        6.12        2.33      7.68 o 
  -7   5  10      152.08      159.80     13.22 o 
  -6   5  10      415.19      396.15     30.78 o 
  -5   5  10       56.82       69.76      9.25 o 
  -4   5  10      413.03      415.28     28.64 o 
  -3   5  10       16.39       17.10      4.02 o 
  -2   5  10       17.48       14.74      3.78 o 
  -1   5  10      100.95       94.48      6.34 o 
   0   5  10      680.63      654.59     29.21 o 
   1   5  10      253.76      252.88     12.73 o 
   2   5  10     1029.13      962.44     23.98 o 
   3   5  10     1577.23     1509.99     30.35 o 
   4   5  10     1228.90     1196.85     47.68 o 
   5   5  10        2.93        3.88      4.00 o 
   6   5  10      746.14      724.57     21.94 o 
   7   5  10      173.48      180.56     10.61 o 
   8   5  10      100.26       87.06     13.77 o 
   9   5  10       39.02       47.60      9.19 o 
  -8   6  10      258.39      274.62     18.46 o 
  -7   6  10      150.33      173.81     15.37 o 
  -6   6  10       87.85       91.32     10.90 o 
  -5   6  10      194.40      182.93     13.09 o 
  -4   6  10      379.18      358.41     12.05 o 
  -3   6  10      744.71      730.98     16.66 o 
  -2   6  10       91.26      105.62      7.25 o 
  -1   6  10      848.24      783.49     16.53 o 
   0   6  10      267.00      269.30     19.44 o 
   1   6  10      151.45      149.32     10.73 o 
   2   6  10        1.66       -0.11      4.90 o 
   3   6  10       31.92       32.13      6.74 o 
   4   6  10      183.37      193.48     13.77 o 
   5   6  10       25.41       21.61      6.32 o 
   6   6  10       10.77       14.09      5.12 o 
   7   6  10       63.91       63.19      7.62 o 
   8   6  10       14.38        3.33      7.72 o 
   9   6  10       77.40       73.09     14.58 o 
  -7   7  10       65.58       51.01     11.01 o 
  -6   7  10       30.76       34.64      9.28 o 
  -5   7  10       83.78       95.34     11.64 o 
  -4   7  10       39.49       44.00      8.49 o 
  -3   7  10        3.25        0.68      4.09 o 
  -2   7  10      969.00      931.40     19.12 o 
  -1   7  10      212.47      232.85     14.98 o 
   0   7  10      524.43      545.71     20.30 o 
   1   7  10       42.33       39.75      9.21 o 
   2   7  10       25.18       32.56      7.41 o 
   3   7  10       16.13       22.46      6.28 o 
   4   7  10       99.57      117.63     11.62 o 
   5   7  10      186.31      187.05     13.72 o 
   6   7  10      375.84      393.43     18.70 o 
   7   7  10        5.64        6.44      5.93 o 
   8   7  10      336.84      330.76     14.84 o 
   9   7  10      110.68       82.81     17.62 o 
  -6   8  10        0.42        6.18      8.49 o 
  -5   8  10      175.95      176.03     14.27 o 
  -4   8  10       13.57       19.24      8.02 o 
  -3   8  10      227.80      232.76     11.19 o 
  -2   8  10      550.05      554.84     26.22 o 
  -1   8  10       44.26       45.62     12.86 o 
   0   8  10        8.64       10.20      6.74 o 
   1   8  10      223.77      194.48     22.58 o 
   2   8  10       36.11       36.06      8.45 o 
   3   8  10      259.91      254.00     15.96 o 
   4   8  10       18.25       19.40      7.49 o 
   5   8  10      161.13      174.44     14.89 o 
   6   8  10        3.33       11.89      9.82 o 
   7   8  10       61.35       72.80     11.67 o 
   8   8  10      179.30      195.59     23.49 o 
  -5   9  10      146.92      186.03     27.94 o 
  -4   9  10       86.45       79.37     21.06 o 
  -3   9  10       12.29       -5.06     12.96 o 
  -2   9  10     1248.52     1232.18     35.53 o 
  -1   9  10      367.69      359.60     18.23 o 
   0   9  10      457.51      454.10     44.44 o 
   1   9  10       21.09       15.02     10.02 o 
   2   9  10        4.38        3.46      6.99 o 
   3   9  10      106.56      112.68     13.18 o 
   4   9  10       17.96       23.62      8.42 o 
   5   9  10        1.68       -7.45      7.45 o 
   6   9  10      183.43      219.60     17.69 o 
  -3  10  10      122.00      145.58     25.51 o 
  -2  10  10       15.09       18.27      8.86 o 
  -1  10  10      160.17      156.03     14.98 o 
   0  10  10       49.84       56.14     19.03 o 
   1  10  10       46.20       49.71     10.26 o 
   2  10  10        5.72       13.41      8.58 o 
   3  10  10        3.67       -4.42      7.90 o 
   4  10  10        8.55       14.98     14.98 o 
  -1  11  10        0.54       10.54     10.26 o 
   0  11  10      168.25      174.53     28.35 o 
   1  11  10        0.17       19.44     18.02 o 
   2  11  10       74.20       89.70     22.07 o 
  -3  -9  11        0.37      -13.77     13.77 o 
  -2  -9  11       15.07       22.88     15.39 o 
  -1  -9  11       26.11       18.01      8.12 o 
   0  -9  11       60.79       67.57     10.92 o 
   1  -9  11      219.21      241.48     16.89 o 
  -5  -8  11       55.40       84.63     20.04 o 
  -4  -8  11      102.33      110.64     15.62 o 
  -3  -8  11       35.42       26.53     12.22 o 
  -2  -8  11      192.35      208.58     14.87 o 
  -1  -8  11        8.80       13.19      6.70 o 
   0  -8  11       82.34       93.74     11.98 o 
   1  -8  11       35.47       61.47     10.52 o 
   2  -8  11      335.70      303.07     17.53 o 
   3  -8  11        3.87        2.27      9.61 o 
   4  -8  11      108.90       92.12     19.64 o 
  -6  -7  11        3.44       10.73     16.20 o 
  -5  -7  11      157.40      164.21     25.71 o 
  -4  -7  11       18.78       20.96      7.01 o 
  -3  -7  11       10.93       11.64      6.16 o 
  -2  -7  11      100.46      109.23      9.90 o 
  -1  -7  11      121.19      126.26     10.43 o 
   0  -7  11       33.88       38.79      8.27 o 
   1  -7  11      168.22      189.19     14.01 o 
   2  -7  11        6.34       14.38      8.45 o 
   3  -7  11     1183.93     1104.49     35.37 o 
   4  -7  11       14.42        1.00      8.99 o 
   5  -7  11       80.34       94.47     14.47 o 
  -8  -6  11       41.89       15.19     22.07 o 
  -7  -6  11        2.09       11.14     17.21 o 
  -6  -6  11      233.31      208.95     29.97 o 
  -5  -6  11       11.70       13.27      7.17 o 
  -4  -6  11      980.85     1003.92     35.03 o 
  -3  -6  11        2.78        5.26      5.21 o 
  -2  -6  11      101.19      119.16     16.30 o 
  -1  -6  11      112.48      114.51      9.52 o 
   0  -6  11      446.42      383.48     29.02 o 
   1  -6  11      105.91      104.93     11.46 o 
   2  -6  11      181.50      199.11     13.40 o 
   3  -6  11      171.88      181.22     14.32 o 
   4  -6  11       16.41       23.79      9.19 o 
   5  -6  11       66.28       79.07     12.50 o 
   6  -6  11        6.59       -5.19      8.66 o 
  -8  -5  11       52.89       45.35     22.07 o 
  -7  -5  11       17.97        4.25     15.39 o 
  -6  -5  11       52.92       44.23      8.49 o 
  -5  -5  11       67.96       58.29     10.33 o 
  -4  -5  11      288.62      289.27     20.96 o 
  -3  -5  11      309.27      320.63     12.93 o 
  -2  -5  11        6.71       10.43      6.13 o 
  -1  -5  11       49.97       46.52      9.10 o 
   0  -5  11       28.75       30.82      5.91 o 
   1  -5  11       38.43       39.48      7.70 o 
   2  -5  11       72.43       68.86      8.87 o 
   3  -5  11      681.69      675.14     20.86 o 
   4  -5  11        4.43       -1.66     12.35 o 
   5  -5  11      864.51      798.35     28.14 o 
   6  -5  11       17.33       14.38     12.35 o 
   7  -5  11       55.11       68.60     12.84 o 
  -7  -4  11       27.61       28.69      8.39 o 
  -6  -4  11      641.69      624.81     22.40 o 
  -5  -4  11       26.94       31.07      7.57 o 
  -4  -4  11      477.96      433.03     20.25 o 
  -3  -4  11       29.57       17.94      5.86 o 
  -2  -4  11      820.36      788.39     20.91 o 
  -1  -4  11      112.28      118.64      8.51 o 
   0  -4  11      569.89      573.86     16.02 o 
   1  -4  11        9.07        7.99      5.37 o 
   2  -4  11       66.05       65.24      8.22 o 
   3  -4  11      135.87      141.56     10.81 o 
   4  -4  11      249.41      248.33     13.25 o 
   5  -4  11      308.98      298.58     17.17 o 
   6  -4  11       18.32       18.92      8.71 o 
   7  -4  11        4.51       15.99      9.38 o 
   8  -4  11        2.15        3.03      9.57 o 
  -8  -3  11      199.80      209.96     18.42 o 
  -7  -3  11        0.01        6.74      9.11 o 
  -6  -3  11      409.14      445.10     19.10 o 
  -5  -3  11       82.11       87.02      9.63 o 
  -4  -3  11        1.39        6.08      4.76 o 
  -3  -3  11      186.67      185.74     12.06 o 
  -2  -3  11      182.81      186.97     11.98 o 
  -1  -3  11      772.45      780.08     17.67 o 
   0  -3  11        2.92        8.78      4.69 o 
   1  -3  11      287.14      283.34     14.59 o 
   2  -3  11       44.81       49.03      9.50 o 
   3  -3  11      574.70      579.33     17.50 o 
   4  -3  11        3.28        3.50      5.60 o 
   5  -3  11      525.04      525.72     21.36 o 
   6  -3  11       96.38      102.65     12.36 o 
   7  -3  11       84.09       91.29     12.16 o 
   8  -3  11      684.76      671.88     26.97 o 
   9  -3  11       12.52       13.11      9.99 o 
  -9  -2  11      118.69      123.71     16.81 o 
  -8  -2  11        3.22        0.81      8.30 o 
  -7  -2  11       12.57       10.79      6.74 o 
  -6  -2  11      262.41      266.49     14.96 o 
  -5  -2  11      136.63      146.01     14.17 o 
  -4  -2  11     1297.07     1317.51     80.08 o 
  -3  -2  11     2328.57     2298.20     38.16 o 
  -2  -2  11     2211.78     2206.74     50.92 o 
  -1  -2  11      115.77      108.95      8.91 o 
   0  -2  11      731.28      713.06     15.83 o 
   1  -2  11      168.44      180.01     11.46 o 
   2  -2  11      350.42      321.14     12.82 o 
   3  -2  11       13.51        8.22      5.99 o 
   4  -2  11       10.01       14.58      5.62 o 
   5  -2  11      528.66      479.59     16.33 o 
   6  -2  11      197.91      216.61     14.98 o 
   7  -2  11       85.05       87.04     21.36 o 
   8  -2  11        0.35        2.04      7.86 o 
   9  -2  11       86.62      129.58     19.44 o 
 -10  -1  11       75.24       56.32     11.09 o 
  -9  -1  11        7.27        6.84      7.86 o 
  -8  -1  11       28.71       28.68      8.02 o 
  -7  -1  11      280.22      263.91     26.93 o 
  -6  -1  11       40.20       53.52      7.15 o 
  -5  -1  11      339.62      324.92     12.73 o 
  -4  -1  11        2.02        5.09      4.02 o 
  -3  -1  11      601.48      602.19     15.64 o 
  -2  -1  11      268.56      261.91     10.40 o 
  -1  -1  11      966.97      902.32     39.73 o 
   0  -1  11       10.79       10.10      3.80 o 
   1  -1  11     1547.96     1438.70     83.44 o 
   2  -1  11      275.84      262.48      8.21 o 
   3  -1  11      457.73      461.56     11.58 o 
   4  -1  11       13.33       11.17      3.99 o 
   5  -1  11      110.07      115.21      9.40 o 
   6  -1  11     1049.19     1111.57     45.15 o 
   7  -1  11        6.21        6.68      6.55 o 
   8  -1  11      526.87      558.01     28.35 o 
   9  -1  11      100.49      118.24     17.21 o 
 -10   0  11      258.90      263.58     18.50 o 
  -9   0  11        0.14       -4.26      7.21 o 
  -8   0  11       11.05       19.06      9.62 o 
  -7   0  11      509.70      476.82     32.80 o 
  -6   0  11      124.39      122.64      9.69 o 
  -5   0  11     1715.19     1570.66     62.44 o 
  -4   0  11     2039.27     1937.87     28.41 o 
  -3   0  11      130.84      108.05      7.45 o 
  -2   0  11     2757.09     2724.77     56.77 o 
  -1   0  11       33.21       44.56      6.06 o 
   0   0  11        1.65        3.50      3.27 o 
   1   0  11      842.74      833.62     16.62 o 
   2   0  11      393.52      421.00     12.02 o 
   3   0  11       95.78       88.28      5.73 o 
   4   0  11      286.40      274.01     11.46 o 
   5   0  11       43.92       45.68      5.25 o 
   6   0  11       90.42       91.10      7.49 o 
   7   0  11       10.20       20.62     12.25 o 
   8   0  11       31.95       25.47      7.49 o 
   9   0  11      423.72      423.64     19.37 o 
  -9   1  11        0.97       -0.61      7.33 o 
  -8   1  11      322.80      304.81     39.99 o 
  -7   1  11        2.26        1.26      5.33 o 
  -6   1  11      157.45      157.97     10.22 o 
  -5   1  11      134.40      121.87      8.63 o 
  -4   1  11        1.75        3.08      3.95 o 
  -3   1  11     2691.26     2561.65     32.65 o 
  -2   1  11      180.03      158.19      8.46 o 
  -1   1  11      657.74      610.68     14.86 o 
   0   1  11       93.46       93.43      6.99 o 
   1   1  11       30.94       30.53      4.42 o 
   2   1  11      598.09      584.58     14.19 o 
   3   1  11      642.82      644.29     14.03 o 
   4   1  11     1958.24     2022.80     22.23 o 
   5   1  11      228.31      229.01      8.19 o 
   6   1  11      490.51      501.42     17.09 o 
   7   1  11        9.53        9.86      6.38 o 
   8   1  11      128.72      156.64     19.44 o 
   9   1  11       53.10       59.93     13.57 o 
  10   1  11       33.86       44.14     15.79 o 
  -9   2  11      157.74      189.80     16.23 o 
  -8   2  11      527.05      493.38     40.19 o 
  -7   2  11      196.89      173.51     13.33 o 
  -6   2  11      345.89      334.15     28.04 o 
  -5   2  11      990.35      912.61     26.22 o 
  -4   2  11     1379.53     1270.40     23.34 o 
  -3   2  11      150.72      150.87      8.65 o 
  -2   2  11       83.01       86.88      7.03 o 
  -1   2  11      728.30      686.93     15.63 o 
   0   2  11     1221.99     1152.99     40.02 o 
   1   2  11        7.04        2.59      3.18 o 
   2   2  11      284.50      262.06      9.84 o 
   3   2  11      363.53      341.52      8.84 o 
   4   2  11      379.07      356.86      8.70 o 
   5   2  11        2.23       -3.25      3.25 o 
   6   2  11      132.01      144.27      8.47 o 
   7   2  11      208.42      208.17     11.88 o 
   8   2  11        5.73       12.82     13.16 o 
   9   2  11       43.86       60.69      9.79 o 
  10   2  11       52.26       49.48     10.40 o 
  -9   3  11       20.32       19.67      8.84 o 
  -8   3  11       38.49       37.80      9.59 o 
  -7   3  11       10.06       10.60     15.79 o 
  -6   3  11      267.25      251.30     28.35 o 
  -5   3  11      116.30      119.11      9.26 o 
  -4   3  11      349.65      314.00     12.36 o 
  -3   3  11       15.37       11.75      4.35 o 
  -2   3  11       43.87       38.08      5.52 o 
  -1   3  11     1006.02      958.23     19.45 o 
   0   3  11      610.89      592.68     20.87 o 
   1   3  11        8.98        6.33      3.41 o 
   2   3  11      111.73      121.03      7.89 o 
   3   3  11      205.18      185.12     10.52 o 
   4   3  11      254.59      258.52      9.54 o 
   5   3  11      511.60      477.28     13.18 o 
   6   3  11       45.75       48.60      6.20 o 
   7   3  11      142.93      170.76     17.92 o 
   8   3  11       17.23       23.15      7.65 o 
   9   3  11       91.16      112.97     12.19 o 
  -8   4  11      292.15      328.48     18.91 o 
  -7   4  11      168.82      178.70     16.00 o 
  -6   4  11     1202.65     1103.40     50.52 o 
  -5   4  11       97.19      102.03     10.29 o 
  -4   4  11        3.95        7.29      4.64 o 
  -3   4  11      164.12      154.31      9.41 o 
  -2   4  11      303.53      292.15     11.27 o 
  -1   4  11       56.47       69.64     17.11 o 
   0   4  11      110.79       97.10      6.18 o 
   1   4  11      901.91      879.15     25.49 o 
   2   4  11       72.94       79.25      8.46 o 
   3   4  11       35.56       36.45      7.29 o 
   4   4  11      180.40      183.22     11.19 o 
   5   4  11       93.49      101.84      9.71 o 
   6   4  11       12.36       24.35      5.22 o 
   7   4  11       32.94       33.50      6.24 o 
   8   4  11      257.47      263.06     14.47 o 
   9   4  11       12.26       11.84      7.59 o 
  -8   5  11       46.62       34.66      9.70 o 
  -7   5  11       50.35       29.30      9.92 o 
  -6   5  11      291.54      295.25     16.92 o 
  -5   5  11      108.06       98.01     10.39 o 
  -4   5  11      150.13      154.99      9.62 o 
  -3   5  11      551.96      530.57     17.35 o 
  -2   5  11      175.48      184.60      8.59 o 
  -1   5  11       74.39       74.40      6.19 o 
   0   5  11      298.47      284.92      9.85 o 
   1   5  11      514.26      486.07     17.97 o 
   2   5  11     1126.39     1144.55     27.36 o 
   3   5  11       79.22       77.38      8.85 o 
   4   5  11      286.75      255.43     13.56 o 
   5   5  11      636.17      646.09     21.59 o 
   6   5  11      292.01      293.81     15.48 o 
   7   5  11      740.09      763.90     27.30 o 
   8   5  11      115.01      114.71     12.27 o 
   9   5  11       17.25       27.94     11.54 o 
  -7   6  11       19.21       20.69      8.33 o 
  -6   6  11       35.20       39.37      9.28 o 
  -5   6  11       80.07       77.60     10.07 o 
  -4   6  11      480.79      469.99     14.46 o 
  -3   6  11        5.48        3.07      4.04 o 
  -2   6  11       18.92       14.39      7.69 o 
  -1   6  11      369.39      335.52     11.39 o 
   0   6  11       88.72      102.58     16.60 o 
   1   6  11      151.32      154.99     11.89 o 
   2   6  11      124.64      118.39     11.09 o 
   3   6  11      334.30      319.28     15.72 o 
   4   6  11      259.12      225.29     13.75 o 
   5   6  11        8.64       20.02      6.66 o 
   6   6  11        0.19        5.98      7.90 o 
   7   6  11       19.91       25.04      8.41 o 
   8   6  11      148.63      187.08     23.49 o 
   9   6  11       13.25       29.16     12.15 o 
  -7   7  11        1.16        7.09     10.53 o 
  -6   7  11      238.32      242.92     16.74 o 
  -5   7  11       19.46       12.83      7.33 o 
  -4   7  11      544.06      593.64     22.46 o 
  -3   7  11      135.31      138.84      9.46 o 
  -2   7  11       12.78       11.62      4.86 o 
  -1   7  11      594.30      615.22     26.22 o 
   0   7  11      634.54      640.33     21.84 o 
   1   7  11       53.06       72.88      9.66 o 
   2   7  11       24.02       16.19      6.66 o 
   3   7  11      247.42      267.14     15.66 o 
   4   7  11        4.59        3.48      6.70 o 
   5   7  11      913.31      946.78     28.48 o 
   6   7  11      115.98      110.90     12.48 o 
   7   7  11      276.93      304.97     17.92 o 
   8   7  11       14.57       25.11     13.57 o 
  -6   8  11        0.92       -0.81      9.92 o 
  -5   8  11        3.89       -3.69      7.80 o 
  -4   8  11      166.23      162.64     13.71 o 
  -3   8  11      162.48      167.61     13.27 o 
  -2   8  11      142.96      159.36     13.97 o 
  -1   8  11      190.06      207.14     14.72 o 
   0   8  11        0.89        0.06      6.04 o 
   1   8  11        1.20       -0.36      6.29 o 
   2   8  11      357.32      349.62     17.94 o 
   3   8  11      158.32      185.76     23.08 o 
   4   8  11      132.84      164.18     14.78 o 
   5   8  11       16.19       24.83     11.34 o 
   6   8  11       56.29       62.31     10.89 o 
   7   8  11        0.87        8.91     11.74 o 
  -5   9  11       30.46        7.29     10.53 o 
  -4   9  11       14.27        6.88     17.01 o 
  -3   9  11       44.82       45.56     18.83 o 
  -2   9  11      172.82      177.80     15.51 o 
  -1   9  11      347.43      367.14     19.40 o 
   0   9  11       13.18       16.17      8.05 o 
   1   9  11       47.26       44.81     10.04 o 
   2   9  11       21.80       16.49      8.09 o 
   3   9  11       34.48       38.45     10.33 o 
   4   9  11       13.76       14.62      8.41 o 
   5   9  11      278.63      264.00     17.38 o 
  -2  10  11      155.98      166.90     15.80 o 
  -1  10  11        8.54       12.49      8.54 o 
   0  10  11      416.34      424.16     21.26 o 
   1  10  11      270.63      328.08     20.22 o 
   2  10  11        0.49        0.44      8.30 o 
   3  10  11       36.06       54.67     19.84 o 
  -2  -9  12      192.54      157.73     19.44 o 
  -1  -9  12      392.64      433.70     25.92 o 
  -3  -8  12       12.99       14.66      8.12 o 
  -2  -8  12       42.32       48.76      8.78 o 
  -1  -8  12       22.00       27.74      7.50 o 
   0  -8  12      225.58      231.75     14.03 o 
   1  -8  12      281.65      263.19     16.92 o 
   2  -8  12       32.94       34.49     10.82 o 
   3  -8  12      187.68      218.87     27.13 o 
  -5  -7  12      252.25      263.21     33.41 o 
  -4  -7  12      571.41      568.14     23.67 o 
  -3  -7  12      281.00      318.62     17.97 o 
  -2  -7  12       45.39       47.63      9.17 o 
  -1  -7  12       32.77       33.73      7.08 o 
   0  -7  12      342.59      320.64     14.46 o 
   1  -7  12      287.35      275.66     16.04 o 
   2  -7  12      317.69      323.40     17.91 o 
   3  -7  12      173.58      199.04     22.07 o 
   4  -7  12      110.92      136.63     16.25 o 
   5  -7  12        7.75        7.90     14.58 o 
  -6  -6  12      246.84      294.60     34.42 o 
  -5  -6  12      115.75      117.70     12.87 o 
  -4  -6  12       36.48       35.92      8.61 o 
  -3  -6  12      186.15      182.87     13.49 o 
  -2  -6  12       99.87      104.51      9.39 o 
  -1  -6  12        4.91        9.77      5.92 o 
   0  -6  12       87.79      105.91      9.81 o 
   1  -6  12      790.64      782.66     23.50 o 
   2  -6  12      477.38      487.02     18.82 o 
   3  -6  12       44.98       54.58     10.89 o 
   4  -6  12       28.39       27.97     10.20 o 
   5  -6  12       80.74       67.22     12.15 o 
   6  -6  12       27.38       20.25     12.76 o 
  -8  -5  12       24.87        8.91     19.44 o 
  -7  -5  12      105.68       71.47     22.27 o 
  -6  -5  12       16.03       12.13      8.24 o 
  -5  -5  12      346.76      370.59     31.08 o 
  -4  -5  12      160.84      154.77     12.87 o 
  -3  -5  12      393.53      375.04     17.04 o 
  -2  -5  12      817.30      803.28     30.37 o 
  -1  -5  12       72.98       77.51      8.05 o 
   0  -5  12        7.58        9.07      5.18 o 
   1  -5  12       13.89       14.71      7.00 o 
   2  -5  12      694.97      714.96     26.16 o 
   3  -5  12        1.64       -5.53      6.11 o 
   4  -5  12      542.64      468.82     21.84 o 
   5  -5  12       65.07       65.91     12.25 o 
   6  -5  12      108.14       81.56     12.94 o 
   7  -5  12       64.32       67.80     12.79 o 
  -7  -4  12      110.56       96.78     14.58 o 
  -6  -4  12      175.97      215.97     14.87 o 
  -5  -4  12      192.65      209.95     14.30 o 
  -4  -4  12      365.10      340.22     16.44 o 
  -3  -4  12      272.53      274.70     22.58 o 
  -2  -4  12      139.83      148.99     12.55 o 
  -1  -4  12     2656.44     2559.00     61.05 o 
   0  -4  12     1195.07     1194.70     30.76 o 
   1  -4  12       82.49       97.67     10.99 o 
   2  -4  12      105.09      112.29     11.10 o 
   3  -4  12      350.25      318.86     14.45 o 
   4  -4  12      289.41      286.82     14.54 o 
   5  -4  12       71.84       79.78     16.20 o 
   6  -4  12       19.90       28.29     10.06 o 
   7  -4  12       55.11       71.49     12.10 o 
   8  -4  12       16.12       19.68     10.18 o 
  -8  -3  12        9.05        8.30     11.14 o 
  -7  -3  12      388.99      405.93     19.96 o 
  -6  -3  12       20.11       21.17      7.06 o 
  -5  -3  12      331.51      364.46     19.44 o 
  -4  -3  12      155.81      163.57     12.28 o 
  -3  -3  12      122.01      132.37     11.08 o 
  -2  -3  12        3.10        2.28      4.74 o 
  -1  -3  12      963.53      974.15     51.73 o 
   0  -3  12      890.45      918.57     46.26 o 
   1  -3  12      202.88      191.99      9.96 o 
   2  -3  12      117.43      130.81     10.02 o 
   3  -3  12       34.86       42.87      7.96 o 
   4  -3  12      818.49      797.36     21.81 o 
   5  -3  12      619.05      571.18     22.91 o 
   6  -3  12      169.51      161.44     30.88 o 
   7  -3  12        0.02       -5.00      8.31 o 
   8  -3  12       83.91       74.47     12.64 o 
   9  -3  12        0.91       11.14     18.42 o 
  -9  -2  12        6.05        2.63     10.73 o 
  -8  -2  12        0.79       -8.10      8.10 o 
  -7  -2  12      106.46      114.81     12.47 o 
  -6  -2  12       11.11        5.57      6.62 o 
  -5  -2  12      586.30      586.77     43.23 o 
  -4  -2  12       49.47       47.53      7.75 o 
  -3  -2  12     1902.95     1749.61     74.61 o 
  -2  -2  12        0.21        3.56      4.90 o 
  -1  -2  12      824.29      871.06     23.85 o 
   0  -2  12     1209.01     1190.64     27.82 o 
   1  -2  12       12.20       10.05      5.18 o 
   2  -2  12      927.28      881.84     21.51 o 
   3  -2  12        3.59        8.82      5.26 o 
   4  -2  12        2.40       -3.33      5.44 o 
   5  -2  12        4.99        6.71      6.75 o 
   6  -2  12      401.20      384.75     18.88 o 
   7  -2  12        0.24       -1.86      7.68 o 
   8  -2  12        9.22       11.93      9.19 o 
   9  -2  12       10.16       -4.66     11.14 o 
  -9  -1  12       43.65       34.02     12.96 o 
  -8  -1  12        0.26       -7.09      8.30 o 
  -7  -1  12      116.24      149.83     17.01 o 
  -6  -1  12       44.70       41.82      8.68 o 
  -5  -1  12      246.16      257.67     14.84 o 
  -4  -1  12      124.38      126.99     11.12 o 
  -3  -1  12     1214.02     1162.56     45.46 o 
  -2  -1  12       41.83       38.01      6.97 o 
  -1  -1  12       11.02        8.63      4.61 o 
   0  -1  12       45.32       38.32      6.47 o 
   1  -1  12      383.59      380.62     31.38 o 
   2  -1  12     1977.27     1953.59     99.21 o 
   3  -1  12      940.73      952.37     27.54 o 
   4  -1  12      286.33      273.70     12.63 o 
   5  -1  12      328.96      331.88     14.23 o 
   6  -1  12       15.11       12.28      7.30 o 
   7  -1  12        6.74        0.79      7.10 o 
   9  -1  12        0.89        6.68     10.33 o 
  -9   0  12      134.22      136.96     27.13 o 
  -8   0  12       54.83       63.68     10.02 o 
  -7   0  12       22.27       15.74      6.76 o 
  -6   0  12      275.26      249.36     15.53 o 
  -5   0  12     1063.29      968.10     43.41 o 
  -4   0  12       53.43       55.81      7.13 o 
  -3   0  12     1417.31     1354.29     67.61 o 
  -2   0  12       51.02       51.97      7.27 o 
  -1   0  12        9.05        5.59      4.11 o 
   0   0  12       34.23       30.63      4.98 o 
   1   0  12      215.71      209.36     14.08 o 
   2   0  12      435.37      409.24     12.27 o 
   3   0  12       50.42       68.80     12.06 o 
   4   0  12      486.44      473.81     13.89 o 
   5   0  12      174.03      171.11     10.59 o 
   6   0  12        1.79        1.58      6.06 o 
   7   0  12       37.59       30.78      9.31 o 
   8   0  12      699.83      685.57     30.78 o 
   9   0  12       11.43        4.66     10.33 o 
  -9   1  12      315.57      303.17     18.88 o 
  -8   1  12       91.56       97.57     11.62 o 
  -7   1  12       85.99      116.53     36.34 o 
  -6   1  12        0.09        4.27      5.58 o 
  -5   1  12      244.89      242.51     12.32 o 
  -4   1  12       17.71       17.68      5.08 o 
  -3   1  12      337.00      355.85     12.87 o 
  -2   1  12      731.09      647.10     16.47 o 
  -1   1  12      763.62      760.42     18.10 o 
   0   1  12       29.75       23.22      7.43 o 
   1   1  12      873.68      845.10     17.68 o 
   2   1  12        1.09       -1.93      3.53 o 
   3   1  12      793.51      786.57     17.14 o 
   4   1  12      852.71      800.64     33.47 o 
   5   1  12        3.58        8.41      5.08 o 
   6   1  12       22.16       17.98      5.88 o 
   7   1  12      160.86      148.98     11.57 o 
   8   1  12      459.29      490.76     19.41 o 
   9   1  12       14.06       20.79      7.81 o 
  10   1  12      251.22      279.41     26.12 o 
  -9   2  12      245.62      218.67     27.74 o 
  -8   2  12        0.57       -5.58      7.63 o 
  -7   2  12      452.77      443.05     31.99 o 
  -6   2  12       56.92       64.93      9.14 o 
  -5   2  12      456.22      461.41     16.76 o 
  -4   2  12       14.51       18.05      5.16 o 
  -3   2  12       30.83       37.99      6.00 o 
  -2   2  12      461.91      433.59     13.84 o 
  -1   2  12      188.85      196.74      9.19 o 
   0   2  12       48.86       60.14      6.26 o 
   1   2  12      531.29      492.85     15.33 o 
   2   2  12      106.99       94.88      7.13 o 
   3   2  12       42.08       44.45      5.54 o 
   4   2  12        9.11       12.73      6.38 o 
   5   2  12      249.61      222.59      9.39 o 
   6   2  12      907.60      881.90     21.08 o 
   7   2  12       73.61       86.25     13.16 o 
   8   2  12      341.29      348.07     16.67 o 
   9   2  12        1.39        0.35      7.37 o 
  -8   3  12      152.43      155.20     19.44 o 
  -7   3  12      514.58      470.30     47.07 o 
  -6   3  12      700.42      653.90     68.64 o 
  -5   3  12      165.29      163.17     10.59 o 
  -4   3  12      641.12      595.54     21.92 o 
  -3   3  12       71.42       76.86      7.22 o 
  -2   3  12     1433.77     1288.46     23.52 o 
  -1   3  12      718.93      691.60     18.00 o 
   0   3  12      431.44      395.24     18.42 o 
   1   3  12      897.86      899.40     26.43 o 
   2   3  12      163.43      159.89      8.37 o 
   3   3  12        0.62       10.96      8.81 o 
   4   3  12      293.38      314.46     22.98 o 
   5   3  12      490.66      511.51     18.04 o 
   6   3  12     1347.57     1302.13     28.77 o 
   7   3  12        1.90       -3.26      6.23 o 
   8   3  12      263.25      269.70     16.30 o 
   9   3  12       72.95      102.15     16.40 o 
  -8   4  12       84.88      106.97     13.09 o 
  -7   4  12      722.59      675.99     37.05 o 
  -6   4  12       11.29        7.88      6.71 o 
  -5   4  12      354.15      368.65     52.44 o 
  -4   4  12      116.88      121.78      9.28 o 
  -3   4  12        3.87        6.48      4.53 o 
  -2   4  12       65.68       54.53      6.50 o 
  -1   4  12      478.99      462.86     17.42 o 
   0   4  12      190.43      210.69      9.95 o 
   1   4  12      535.19      544.23     13.47 o 
   2   4  12       64.00       67.30      8.11 o 
   3   4  12       29.92       35.05      6.80 o 
   4   4  12        4.18        5.56      5.30 o 
   5   4  12      194.04      207.26     13.03 o 
   6   4  12      587.48      593.58     20.51 o 
   7   4  12       83.27       64.18     14.98 o 
   8   4  12      300.27      317.07     22.27 o 
   9   4  12       22.24       29.54      9.46 o 
  -7   5  12      100.94      104.41     24.50 o 
  -6   5  12       14.49       18.30      7.29 o 
  -5   5  12      200.21      196.33     13.75 o 
  -4   5  12      168.92      163.56      9.12 o 
  -3   5  12      122.17      135.27      8.24 o 
  -2   5  12      422.26      412.02     12.83 o 
  -1   5  12      466.65      469.39     13.39 o 
   0   5  12        3.58        2.37      3.27 o 
   1   5  12        7.72       -0.67      4.71 o 
   2   5  12        8.62       13.26      5.62 o 
   3   5  12      158.38      168.69     22.58 o 
   4   5  12       51.89       46.78      7.58 o 
   5   5  12      408.06      388.21     31.99 o 
   6   5  12       77.17      115.47     22.27 o 
   7   5  12        0.04       -6.37      6.76 o 
   8   5  12      323.69      328.21     26.93 o 
  -7   6  12       69.60       83.01     14.98 o 
  -6   6  12       71.34       56.95     10.51 o 
  -5   6  12      123.97      140.82     13.33 o 
  -4   6  12       74.93       77.35      7.48 o 
  -3   6  12      731.27      740.17     20.39 o 
  -2   6  12      119.01      129.68      8.71 o 
  -1   6  12      300.94      323.30     11.72 o 
   0   6  12       20.40       17.77      6.51 o 
   1   6  12       31.69       34.32      7.41 o 
   2   6  12     1086.05     1070.69     28.61 o 
   3   6  12      321.67      332.49     16.54 o 
   4   6  12      473.53      477.23     19.60 o 
   5   6  12        6.91       12.38      6.27 o 
   6   6  12        6.87        8.53      7.44 o 
   7   6  12        8.20       12.63      9.11 o 
  -6   7  12       39.35       44.30     10.33 o 
  -5   7  12       15.95       22.07     13.67 o 
  -4   7  12        0.04       -2.86      7.01 o 
  -3   7  12      498.65      502.69     15.47 o 
  -2   7  12        0.74        5.49      6.30 o 
  -1   7  12       28.09       22.77      7.59 o 
   0   7  12       12.32        8.96      6.38 o 
   1   7  12       32.54       28.96     10.93 o 
   2   7  12        3.35        3.10      6.01 o 
   3   7  12      164.91      178.57     14.45 o 
   4   7  12      420.95      433.93     20.19 o 
   5   7  12       66.68       71.15     16.60 o 
   6   7  12      139.17      163.24     25.41 o 
   7   7  12       14.67       14.38     11.34 o 
  -5   8  12       80.09      100.43     15.59 o 
  -4   8  12      108.97      154.55     20.04 o 
  -3   8  12      382.88      377.79     30.07 o 
  -2   8  12       85.01       95.31     20.04 o 
  -1   8  12       41.98       48.27      9.66 o 
   0   8  12      163.01      172.03     13.46 o 
   1   8  12      127.16      168.20     13.96 o 
   2   8  12      257.35      267.38     17.51 o 
   3   8  12      181.07      198.49     15.23 o 
   4   8  12      256.26      268.15     17.55 o 
   5   8  12        2.54       -1.18      7.08 o 
   6   8  12       33.69       43.94     12.76 o 
  -5   9  12      115.69      110.75     18.22 o 
  -3   9  12        3.96       25.71     17.41 o 
  -2   9  12        0.03        2.35      8.02 o 
  -1   9  12       58.54       62.61     10.67 o 
   0   9  12        0.19       -2.05      7.14 o 
   1   9  12      308.09      339.65     21.46 o 
   2   9  12       42.14       49.67     10.48 o 
   3   9  12       78.39       66.47     11.49 o 
   4   9  12      291.83      303.91     19.21 o 
  -2  10  12       28.29       34.83     12.15 o 
  -1  10  12       20.82       39.89     12.76 o 
   0  10  12        0.42       -5.06      9.72 o 
  -3  -8  13        0.01       -1.42     10.53 o 
  -2  -8  13      238.82      220.29     20.45 o 
  -1  -8  13       71.33       72.54     11.58 o 
   0  -8  13      231.72      266.74     15.23 o 
   1  -8  13       73.66       78.69     20.45 o 
   2  -8  13       75.58       86.46     19.84 o 
  -4  -7  13      697.76      769.80     35.03 o 
  -3  -7  13      107.22       98.45     13.67 o 
  -2  -7  13      138.16      139.08     14.01 o 
  -1  -7  13       19.11       18.34      8.46 o 
   0  -7  13      171.26      185.46     12.93 o 
   1  -7  13       10.71       15.62     11.04 o 
   2  -7  13      374.94      328.36     23.59 o 
   3  -7  13       30.57       22.07     13.36 o 
   4  -7  13       37.69       45.76     16.40 o 
  -5  -6  13      367.42      398.84     21.31 o 
  -4  -6  13      360.01      390.93     31.48 o 
  -3  -6  13        6.32        5.36      6.92 o 
  -2  -6  13      403.56      388.31     18.83 o 
  -1  -6  13      280.99      259.61     15.95 o 
   0  -6  13      355.31      379.73     26.32 o 
   1  -6  13      868.47      901.72     46.97 o 
   2  -6  13      202.32      221.66     20.84 o 
   3  -6  13      132.61      140.80     15.62 o 
   4  -6  13       52.07       54.00     12.97 o 
   5  -6  13       50.88       73.29     17.01 o 
  -7  -5  13      363.64      367.61     21.39 o 
  -6  -5  13       30.03       34.40      9.92 o 
  -5  -5  13        1.80       -2.68      7.21 o 
  -4  -5  13      574.89      588.69     61.65 o 
  -3  -5  13        2.98       10.56      7.19 o 
  -2  -5  13      625.85      650.98     39.79 o 
  -1  -5  13        0.20       -3.38      6.01 o 
   0  -5  13      435.41      419.02     45.35 o 
   1  -5  13        1.41        3.98      5.64 o 
   2  -5  13      491.20      507.70     29.47 o 
   3  -5  13       17.55       15.32      7.55 o 
   4  -5  13       18.61       21.89      9.44 o 
   5  -5  13      235.35      227.10     18.32 o 
   6  -5  13       31.91       25.39     10.99 o 
  -8  -4  13      637.25      614.50     32.19 o 
  -7  -4  13      320.72      356.05     20.03 o 
  -6  -4  13       24.35       34.43      8.71 o 
  -5  -4  13       23.99       18.80      7.98 o 
  -4  -4  13       21.90       31.42     12.96 o 
  -3  -4  13        1.50        1.16      5.58 o 
  -2  -4  13      364.99      337.70     29.86 o 
  -1  -4  13      738.57      726.96     24.25 o 
   0  -4  13     1049.68      981.18     27.87 o 
   1  -4  13      253.26      282.73     21.26 o 
   2  -4  13       17.61       16.42      6.48 o 
   3  -4  13       50.57       58.99      8.94 o 
   4  -4  13       14.93       18.72      8.20 o 
   5  -4  13      309.24      314.81     18.78 o 
   6  -4  13      264.61      269.47     18.76 o 
   7  -4  13      140.21      148.03     19.44 o 
  -8  -3  13      357.79      404.54     27.13 o 
  -7  -3  13      322.81      361.21     19.55 o 
  -6  -3  13      727.88      767.08     38.57 o 
  -5  -3  13       13.55        8.40      6.93 o 
  -4  -3  13       22.06       31.75      7.87 o 
  -3  -3  13        1.48       -0.11      8.20 o 
  -2  -3  13      800.51      790.44     24.56 o 
  -1  -3  13       63.30       61.17      8.83 o 
   0  -3  13     1404.10     1390.84     91.92 o 
   1  -3  13        1.40        2.25      5.33 o 
   2  -3  13       22.22       34.77      7.52 o 
   3  -3  13      191.02      188.51     12.19 o 
   4  -3  13      510.87      512.91     18.30 o 
   5  -3  13      407.58      421.94     21.02 o 
   6  -3  13       68.86       61.05     11.21 o 
   7  -3  13      151.91      155.76     16.20 o 
   8  -3  13        5.76       11.48      9.81 o 
  -8  -2  13      133.55      190.32     20.85 o 
  -7  -2  13        5.45        7.47      7.81 o 
  -6  -2  13     1047.45     1084.99     64.28 o 
  -5  -2  13       73.56       73.25     10.11 o 
  -4  -2  13       65.66       71.03      9.70 o 
  -3  -2  13        0.17        2.32      5.51 o 
  -2  -2  13      312.89      293.68     18.63 o 
  -1  -2  13       96.75      107.63     11.95 o 
   0  -2  13      640.56      661.29     30.78 o 
   1  -2  13      132.59      144.58     11.37 o 
   2  -2  13      270.00      280.89     24.40 o 
   3  -2  13      136.53      155.09     22.07 o 
   4  -2  13      791.91      769.11     21.42 o 
   5  -2  13      155.05      167.76     14.43 o 
   6  -2  13      231.33      219.23     15.91 o 
   7  -2  13       66.40       71.05     28.95 o 
   8  -2  13       49.88       49.85     14.38 o 
  -8  -1  13      299.53      302.09     22.68 o 
  -7  -1  13        4.45        4.05      8.71 o 
  -6  -1  13      482.59      501.68     21.49 o 
  -5  -1  13       34.88       37.59      8.49 o 
  -4  -1  13     1274.30     1216.10     79.37 o 
  -3  -1  13       62.73       70.95      9.10 o 
  -2  -1  13      410.67      433.31     49.10 o 
  -1  -1  13       18.00        7.58      5.88 o 
   0  -1  13       21.66        6.08      5.35 o 
   1  -1  13      151.85      137.54     10.51 o 
   2  -1  13      324.49      378.75     28.95 o 
   3  -1  13      674.07      680.04     21.82 o 
   4  -1  13      686.62      654.30     83.22 o 
   5  -1  13       20.34       20.35      9.45 o 
   6  -1  13      148.42      178.78     15.25 o 
   7  -1  13       54.22       52.65     10.15 o 
   8  -1  13       12.09        7.90     12.15 o 
   9  -1  13      336.17      342.58     27.13 o 
  -9   0  13      252.54      217.25     26.32 o 
  -8   0  13      441.26      452.45     59.93 o 
  -7   0  13        8.44        4.39     15.29 o 
  -6   0  13       40.55       30.76      6.87 o 
  -5   0  13       33.51       38.45      6.57 o 
  -4   0  13     2480.81     2229.24     71.40 o 
  -3   0  13       42.07       36.45      6.87 o 
  -2   0  13       66.84      113.76     11.21 o 
  -1   0  13       20.20       18.88      4.78 o 
   0   0  13        6.01        2.95      3.91 o 
   1   0  13       87.63       99.48      7.68 o 
   2   0  13     2420.01     2094.83    122.40 o 
   3   0  13      206.94      183.78      9.41 o 
   4   0  13      847.10      804.54     28.13 o 
   5   0  13       64.19       59.53     17.41 o 
   6   0  13      271.44      290.14     26.12 o 
   7   0  13      264.29      250.66     19.03 o 
   8   0  13      119.07      115.41     16.40 o 
   9   0  13      206.26      198.42     22.27 o 
  -9   1  13       13.82       15.59     16.40 o 
  -8   1  13       97.79      106.81     22.98 o 
  -7   1  13      172.27      179.66     23.49 o 
  -6   1  13      145.77      151.24     11.45 o 
  -5   1  13       70.32       64.30     12.43 o 
  -4   1  13     2007.02     1907.77     68.74 o 
  -3   1  13       33.67       32.76      5.96 o 
  -2   1  13      257.28      286.06     11.98 o 
  -1   1  13        0.02        4.24      3.97 o 
   0   1  13      362.02      279.55     11.42 o 
   1   1  13       42.87       49.51      6.58 o 
   2   1  13      414.76      449.72     13.63 o 
   3   1  13       32.01       28.98      6.46 o 
   4   1  13      545.51      548.10     15.12 o 
   5   1  13      121.24      124.12     15.19 o 
   6   1  13      396.19      367.38     16.81 o 
   7   1  13      100.96      111.41     10.65 o 
   8   1  13        0.09       12.82      7.73 o 
   9   1  13      227.48      259.16     23.28 o 
  -8   2  13       34.47       31.55     12.86 o 
  -7   2  13       42.68       42.25      9.32 o 
  -6   2  13     1072.41     1021.42     66.61 o 
  -5   2  13        0.31        1.37      5.67 o 
  -4   2  13      248.26      235.82     12.20 o 
  -3   2  13       92.41      103.88     10.12 o 
  -2   2  13      760.66      754.01     18.95 o 
  -1   2  13       11.39        6.60      4.25 o 
   0   2  13     1214.77     1199.89     22.62 o 
   1   2  13       20.15       14.03      5.24 o 
   2   2  13     1163.24     1146.59     21.90 o 
   3   2  13       94.66       99.71      7.68 o 
   4   2  13      214.08      234.06     19.64 o 
   5   2  13      567.49      553.67     18.48 o 
   6   2  13       87.34       94.69     10.36 o 
   8   2  13       67.01       74.72     18.63 o 
   9   2  13      149.72      182.99     22.68 o 
  -8   3  13        1.28       -1.82     14.98 o 
  -7   3  13      436.19      400.10     35.84 o 
  -6   3  13      543.17      541.32     27.33 o 
  -5   3  13      123.52      137.75     15.96 o 
  -4   3  13       19.87       22.22      5.85 o 
  -3   3  13       16.45       16.07      5.33 o 
  -2   3  13      185.10      192.34     10.43 o 
  -1   3  13      163.07      158.61      9.66 o 
   0   3  13     1673.17     1733.47     28.22 o 
   1   3  13      123.73      119.49      8.31 o 
   2   3  13        5.81       10.46      4.49 o 
   3   3  13       11.83        7.45      5.01 o 
   4   3  13      395.15      435.45     16.84 o 
   5   3  13      113.11      122.21     10.61 o 
   6   3  13      270.79      235.11     13.40 o 
   7   3  13      323.33      357.36     26.12 o 
   8   3  13       14.69       12.76     10.53 o 
   9   3  13       83.38      103.16     12.35 o 
  -7   4  13        1.09       -1.27      6.93 o 
  -6   4  13      258.68      245.85     16.02 o 
  -5   4  13       52.68       51.09      9.19 o 
  -4   4  13      116.74      136.83     11.73 o 
  -3   4  13      109.16      115.94      9.40 o 
  -2   4  13      252.87      258.54     19.74 o 
  -1   4  13       82.13       67.81      7.16 o 
   0   4  13     3514.88     3435.54    127.86 o 
   1   4  13      210.86      219.82      9.53 o 
   2   4  13      130.73      138.90     11.27 o 
   3   4  13        7.73        7.38      6.18 o 
   4   4  13        7.44       11.80      5.62 o 
   5   4  13       87.57       88.37      9.85 o 
   6   4  13       22.09       14.42      7.25 o 
   7   4  13      417.46      475.81     30.57 o 
  -7   5  13      221.75      245.00     40.60 o 
  -6   5  13        2.80       -1.33      5.73 o 
  -5   5  13       74.47       91.26     15.89 o 
  -4   5  13       45.97       44.66      8.33 o 
  -3   5  13       50.72       56.93      6.52 o 
  -2   5  13      896.66      928.67     19.65 o 
  -1   5  13       73.88       72.01      6.92 o 
   0   5  13      740.38      755.31     17.43 o 
   1   5  13      190.28      181.47     12.81 o 
   2   5  13      591.41      562.45     20.42 o 
   3   5  13        1.01        0.84      5.36 o 
   4   5  13      172.92      171.14     12.53 o 
   5   5  13      188.57      215.30     14.37 o 
   6   5  13       37.67       55.27     11.95 o 
   7   5  13      218.05      261.49     16.63 o 
  -6   6  13        3.37        7.55     12.05 o 
  -5   6  13        4.04       -2.03      6.93 o 
  -4   6  13      135.58      145.53     10.39 o 
  -3   6  13      337.03      340.90     12.97 o 
  -2   6  13     1043.21     1059.72     36.03 o 
  -1   6  13      127.35      126.52     15.49 o 
   0   6  13       19.53       18.26      6.44 o 
   1   6  13        0.88        1.87      6.01 o 
   2   6  13      845.31      842.36     25.93 o 
   3   6  13       89.50       84.73     10.63 o 
   4   6  13       92.12       73.86     10.50 o 
   5   6  13       40.35       49.23      9.21 o 
   6   6  13        0.50        0.54      7.03 o 
   7   6  13       65.17       72.44     11.70 o 
  -6   7  13       28.44       26.93     11.54 o 
  -5   7  13        0.33        5.99      7.01 o 
  -4   7  13      161.68      177.56     13.80 o 
  -3   7  13        0.53       10.36      5.36 o 
  -2   7  13      767.86      766.17     25.66 o 
  -1   7  13       61.33       67.88     10.37 o 
   0   7  13      271.45      283.66     16.33 o 
   1   7  13      119.20      108.43     11.90 o 
   2   7  13      410.32      372.07     18.38 o 
   3   7  13      469.29      468.87     20.82 o 
   4   7  13      146.51      147.89     14.06 o 
   5   7  13      181.27      220.35     16.30 o 
   6   7  13       19.82       10.57      8.62 o 
   7   7  13        8.06       15.39     12.35 o 
  -5   8  13       70.04       88.48     15.59 o 
  -4   8  13      234.12      229.81     19.23 o 
  -3   8  13      154.35      146.76     14.14 o 
  -2   8  13       33.55       23.05      8.40 o 
  -1   8  13       63.15       60.02     10.46 o 
   0   8  13      306.36      338.90     25.82 o 
   1   8  13       44.22       47.38      9.74 o 
   2   8  13      237.03      256.90     16.89 o 
   3   8  13       42.37       46.40      9.68 o 
   4   8  13      315.04      320.46     18.97 o 
   5   8  13      185.67      213.61     22.27 o 
  -2   9  13      107.88      125.53     16.81 o 
  -1   9  13        6.04        4.94      7.98 o 
   0   9  13      504.27      529.86     23.98 o 
   1   9  13       61.23       62.39     11.47 o 
   2   9  13       32.32       49.96     17.51 o 
  -3  -7  14      393.13      391.99     25.31 o 
  -2  -7  14        5.16       14.78     10.12 o 
  -1  -7  14       17.43       14.33      9.31 o 
   0  -7  14        6.97        5.06      8.23 o 
   1  -7  14      391.27      411.22     36.85 o 
   2  -7  14       73.97       86.84     14.61 o 
   3  -7  14      192.07      232.24     26.73 o 
  -5  -6  14      198.30      225.76     20.85 o 
  -4  -6  14      205.10      202.67     20.65 o 
  -3  -6  14      576.20      569.25     24.80 o 
  -2  -6  14      173.80      176.60     15.51 o 
  -1  -6  14       57.47       56.87     10.12 o 
   0  -6  14       10.00       10.10      8.27 o 
   1  -6  14      734.14      756.08     36.85 o 
   2  -6  14        2.34       11.53      9.91 o 
   3  -6  14      167.07      162.19     16.75 o 
   4  -6  14       24.33       51.83     17.41 o 
   5  -6  14      124.44      135.66     22.07 o 
  -6  -5  14        1.10       -0.20     10.93 o 
  -5  -5  14      257.77      263.84     18.53 o 
  -4  -5  14       31.03       33.85      8.94 o 
  -3  -5  14       43.85       47.30     14.98 o 
  -2  -5  14      129.00      142.84     13.71 o 
  -1  -5  14      332.77      369.53     32.90 o 
   0  -5  14        7.07        6.59      7.19 o 
   1  -5  14      131.70      152.25     14.12 o 
   2  -5  14        0.85       10.73     15.19 o 
   3  -5  14      187.75      177.69     24.80 o 
   4  -5  14       48.74       67.80     12.21 o 
   5  -5  14        2.18       -2.90      9.72 o 
   6  -5  14      267.23      284.27     28.95 o 
  -7  -4  14      275.59      322.91     33.21 o 
  -6  -4  14       90.26      107.18     17.92 o 
  -5  -4  14      218.79      253.27     35.13 o 
  -4  -4  14       55.64       62.41     10.49 o 
  -3  -4  14       15.48        7.24      7.86 o 
  -2  -4  14      223.90      214.02     21.46 o 
  -1  -4  14     1952.63     1906.10     87.47 o 
   0  -4  14       90.94       92.56     10.66 o 
   1  -4  14      182.24      173.23     13.46 o 
   2  -4  14       26.78       12.63      7.45 o 
   3  -4  14      385.72      353.15     22.12 o 
   4  -4  14        8.59       -0.61     13.16 o 
   5  -4  14      449.75      458.60     23.18 o 
   6  -4  14      415.11      371.22     21.78 o 
   7  -4  14      266.22      268.68     25.51 o 
  -7  -3  14       52.48       50.79     11.19 o 
  -6  -3  14       76.94       82.09     13.36 o 
  -5  -3  14        9.20        3.95     15.39 o 
  -4  -3  14       50.77       47.66      9.89 o 
  -3  -3  14      192.66      195.83     14.20 o 
  -2  -3  14        0.18        1.20      6.37 o 
  -1  -3  14      706.78      702.36     60.74 o 
   0  -3  14       31.17       28.92      7.86 o 
   1  -3  14      106.89      131.41     12.32 o 
   2  -3  14       12.44        4.81      6.51 o 
   3  -3  14       41.14       24.70     16.00 o 
   4  -3  14        0.47        1.06      9.42 o 
   5  -3  14      304.63      373.16     32.40 o 
   6  -3  14      352.49      353.85     20.78 o 
   7  -3  14        5.40       -1.02     10.07 o 
  -7  -2  14      424.62      473.63     22.55 o 
  -6  -2  14      634.74      589.27     24.60 o 
  -5  -2  14       65.37       68.11     10.18 o 
  -4  -2  14      108.66      108.51     12.05 o 
  -3  -2  14      394.50      377.80     18.17 o 
  -2  -2  14        2.12       10.68      6.01 o 
  -1  -2  14      268.79      269.41     14.99 o 
   0  -2  14       23.93       15.75      6.38 o 
   1  -2  14     1389.97     1337.15     51.02 o 
   2  -2  14       52.76       35.43      7.85 o 
   3  -2  14      200.94      208.24     14.19 o 
   4  -2  14      118.55       90.27     14.48 o 
   5  -2  14      911.76      809.28     43.13 o 
   6  -2  14      266.88      283.87     29.76 o 
   7  -2  14      112.71      131.39     14.63 o 
   8  -2  14      241.32      246.81     25.51 o 
  -7  -1  14        5.14        1.82      9.11 o 
  -6  -1  14      265.10      285.89     18.35 o 
  -5  -1  14      198.59      226.22     15.45 o 
  -4  -1  14      224.74      235.95     15.92 o 
  -3  -1  14      903.43      847.96     80.69 o 
  -2  -1  14       13.74       15.98      5.99 o 
  -1  -1  14       24.45       27.54      8.50 o 
   0  -1  14       22.32       12.17     11.03 o 
   1  -1  14       32.44       50.67      7.81 o 
   2  -1  14       38.53       28.38      7.32 o 
   3  -1  14      757.07      779.42     52.44 o 
   4  -1  14       95.42      110.62     11.24 o 
   5  -1  14       56.87       56.69     17.01 o 
   6  -1  14       94.70       80.58     19.23 o 
   8  -1  14      487.67      511.24     31.99 o 
  -7   0  14      150.35      181.42     18.02 o 
  -6   0  14      113.47      147.16     15.39 o 
  -5   0  14      209.50      214.96     14.99 o 
  -4   0  14      848.40      834.98     48.59 o 
  -3   0  14      110.06      137.24     21.77 o 
  -2   0  14        7.55       11.79      5.60 o 
  -1   0  14      154.57      159.36     20.25 o 
   0   0  14       20.23       20.02      6.70 o 
   1   0  14      391.63      390.64     26.63 o 
   2   0  14       72.82       58.58     13.46 o 
   3   0  14     2496.08     2278.02     48.69 o 
   4   0  14      309.86      319.53     15.50 o 
   5   0  14        1.57       -1.96      6.21 o 
  -8   1  14       76.88       70.66     19.03 o 
  -7   1  14        1.50       -2.38      9.52 o 
  -6   1  14      336.34      359.56     17.55 o 
  -5   1  14      506.55      489.63     25.81 o 
  -4   1  14      300.70      281.87     17.99 o 
  -3   1  14      809.29      823.21     40.98 o 
  -2   1  14      252.69      217.15     11.08 o 
  -1   1  14      117.54      134.50      9.17 o 
   0   1  14       12.65        9.56      4.44 o 
   1   1  14      200.54      242.57     15.56 o 
   2   1  14      208.79      184.58      9.75 o 
   3   1  14      611.48      595.65     30.35 o 
   4   1  14      206.42      197.13      9.96 o 
   5   1  14      280.74      251.47     19.03 o 
   6   1  14      176.15      177.57     17.41 o 
   9   1  14       37.31       35.64     12.96 o 
  -8   2  14       63.24       57.30     18.63 o 
  -7   2  14        2.73        1.21      7.29 o 
  -6   2  14      346.08      343.64     29.05 o 
  -5   2  14       27.43       29.08      6.93 o 
  -4   2  14      169.18      150.55     10.70 o 
  -3   2  14       16.88       15.06      5.71 o 
  -2   2  14      793.47      696.02     23.32 o 
  -1   2  14      403.68      354.68     13.85 o 
   0   2  14       13.67       10.41      4.57 o 
   1   2  14     1446.54     1313.37     24.56 o 
   2   2  14      146.61      134.79      8.91 o 
   3   2  14       53.03       44.32      6.10 o 
   4   2  14       32.74       32.40     10.93 o 
   5   2  14      625.63      602.97     19.99 o 
   6   2  14      187.13      191.34     18.83 o 
   8   2  14        7.27       -4.05     10.93 o 
  -7   3  14      149.94      180.24     24.60 o 
  -6   3  14      356.04      360.96     24.30 o 
  -5   3  14      160.50      159.00     17.86 o 
  -4   3  14       94.48      103.66      9.46 o 
  -3   3  14      183.81      204.04     11.65 o 
  -2   3  14      200.20      171.60     10.47 o 
  -1   3  14      663.90      656.51     22.98 o 
   0   3  14        0.26        2.80      4.63 o 
   1   3  14      421.80      440.03     14.67 o 
   2   3  14      148.75      135.52      9.00 o 
   3   3  14       22.26       28.20      8.10 o 
   4   3  14      152.60      150.59     12.11 o 
   5   3  14      457.36      455.33     18.43 o 
   6   3  14      351.86      334.14     16.31 o 
   7   3  14       65.24       58.31     14.58 o 
   8   3  14       76.76      107.31     17.82 o 
  -7   4  14      100.38      105.08     22.47 o 
  -6   4  14      131.07      141.66     16.81 o 
  -5   4  14       16.13       28.27      7.83 o 
  -4   4  14      488.07      475.36     17.16 o 
  -3   4  14        3.74        3.31      5.60 o 
  -2   4  14       58.90       55.19     11.43 o 
  -1   4  14      713.01      651.89     31.62 o 
   0   4  14       37.73       39.31      6.87 o 
   1   4  14      880.84      795.15     32.40 o 
   2   4  14       13.73        1.40      5.61 o 
   3   4  14      439.41      451.37     30.88 o 
   4   4  14       92.98       95.89     10.60 o 
   5   4  14      220.89      228.81     14.59 o 
   6   4  14      136.61      122.17     12.22 o 
   7   4  14      306.23      303.30     25.92 o 
  -6   5  14      124.96      134.69     14.34 o 
  -5   5  14       70.08      102.52     11.86 o 
  -4   5  14      178.04      180.91     10.43 o 
  -3   5  14       63.06       72.45      9.54 o 
  -2   5  14       27.02       23.95      5.43 o 
  -1   5  14      281.47      302.82     11.85 o 
   0   5  14       25.93       17.94      6.50 o 
   1   5  14      180.01      186.23     13.50 o 
   2   5  14       28.05       17.92      7.04 o 
   3   5  14      325.98      339.33     17.07 o 
   4   5  14      176.85      164.03     12.58 o 
   5   5  14       79.90       87.78     10.85 o 
   6   5  14        1.74        0.71      7.10 o 
   7   5  14        0.59        9.42      8.19 o 
  -5   6  14      213.77      216.30     22.17 o 
  -4   6  14       82.88       71.41      8.10 o 
  -3   6  14      197.85      227.55     11.48 o 
  -2   6  14      137.04      145.46      9.88 o 
  -1   6  14      236.74      260.38     19.03 o 
   0   6  14        7.52        5.48      5.72 o 
   1   6  14      368.22      381.86     23.28 o 
   2   6  14       20.65       24.77      8.00 o 
   3   6  14      914.06      931.57     28.46 o 
   4   6  14      131.64      118.44     12.25 o 
   5   6  14      117.86      126.87     13.20 o 
   6   6  14      186.28      236.12     24.09 o 
   7   6  14       14.48       17.01     12.55 o 
  -5   7  14        1.23       -9.31      9.31 o 
  -4   7  14       98.18       89.39     14.98 o 
  -3   7  14      427.90      444.15     15.85 o 
  -2   7  14      111.07      130.37     13.11 o 
  -1   7  14      174.43      201.05     23.49 o 
   0   7  14        8.88        9.11      7.41 o 
   1   7  14       65.20       80.85     10.99 o 
   2   7  14        1.78       -1.91      7.00 o 
   3   7  14      233.16      262.65     18.73 o 
   4   7  14        0.51        7.45      7.45 o 
   5   7  14       29.20       35.82     10.53 o 
   6   7  14       18.96       29.76     12.96 o 
  -3   8  14      479.00      464.27     26.32 o 
  -2   8  14        0.24        0.14      7.57 o 
  -1   8  14       69.57       82.19     11.76 o 
   0   8  14        0.07        3.54      7.92 o 
   1   8  14      315.84      358.65     19.64 o 
   2   8  14       28.97       26.17      8.77 o 
   3   8  14      151.26      179.13     15.86 o 
  -2   9  14        0.25        8.30     11.74 o 
  -2  -6  15      220.02      222.11     20.45 o 
  -1  -6  15        8.56        4.49      8.39 o 
   0  -6  15      344.32      349.24     19.29 o 
   1  -6  15        4.09       26.12     17.82 o 
   2  -6  15      399.93      364.65     39.08 o 
  -4  -5  15      178.37      188.10     20.25 o 
  -3  -5  15      232.08      210.85     16.78 o 
  -2  -5  15       30.10       35.66      9.17 o 
  -1  -5  15       39.71       41.93      9.92 o 
   0  -5  15      317.08      324.39     18.47 o 
   1  -5  15       20.27        7.96      8.12 o 
   2  -5  15      253.87      253.66     26.22 o 
   3  -5  15       90.14       73.29     20.85 o 
  -5  -4  15       78.65      101.47     13.48 o 
  -4  -4  15      335.18      379.42     38.06 o 
  -3  -4  15       81.90       84.25     14.38 o 
  -2  -4  15      278.53      288.86     17.57 o 
  -1  -4  15       73.35       62.91     10.71 o 
   0  -4  15      485.65      434.63     38.67 o 
   1  -4  15        0.13        6.04      7.78 o 
   2  -4  15      169.29      187.74     16.60 o 
   3  -4  15       84.65      104.35     13.22 o 
   4  -4  15      244.97      266.66     31.38 o 
   5  -4  15      139.20      110.95     22.88 o 
  -7  -3  15      535.01      455.16     43.33 o 
  -6  -3  15       25.99       28.53      9.30 o 
  -5  -3  15       34.57       33.74     13.36 o 
  -4  -3  15      247.80      261.51     17.38 o 
  -3  -3  15      186.95      191.55     17.82 o 
  -2  -3  15      719.12      766.78     52.34 o 
  -1  -3  15       74.90       90.26     10.95 o 
   0  -3  15      483.49      466.94     30.88 o 
   1  -3  15      127.65      127.85     12.23 o 
   2  -3  15      282.74      304.89     17.45 o 
   3  -3  15        1.09       -3.27      6.74 o 
   4  -3  15      606.62      541.01     39.68 o 
   5  -3  15        7.73       12.55     15.59 o 
   6  -3  15      352.61      347.65     36.24 o 
  -7  -2  15        1.05        5.67     17.82 o 
  -6  -2  15       59.26       59.68     25.11 o 
  -5  -2  15      121.40      107.45     23.99 o 
  -4  -2  15       56.76       83.13     14.17 o 
  -3  -2  15        3.19        6.24      6.78 o 
  -2  -2  15      627.29      586.48     43.13 o 
  -1  -2  15      182.76      166.98     13.37 o 
   0  -2  15      604.79      544.56     50.62 o 
   1  -2  15      293.81      273.70     25.01 o 
   2  -2  15      401.16      369.80     23.28 o 
   3  -2  15      142.76      122.58     12.29 o 
   4  -2  15      492.73      510.49     21.40 o 
   6  -2  15       44.35       57.70     18.83 o 
   7  -2  15       28.75       25.31     17.01 o 
  -6  -1  15        3.12        8.46      8.53 o 
  -5  -1  15      841.07      837.21     90.51 o 
  -4  -1  15      280.01      303.53     18.43 o 
  -3  -1  15       42.77       46.94      8.96 o 
  -2  -1  15      772.80      735.08     29.26 o 
  -1  -1  15      213.88      228.40     15.04 o 
   0  -1  15      467.71      468.56     19.39 o 
   1  -1  15       83.45       82.54     23.28 o 
   2  -1  15      722.60      729.62     24.27 o 
   3  -1  15        1.43       10.21      6.07 o 
   4  -1  15      417.74      436.02     19.51 o 
   5  -1  15        0.10        5.87      7.24 o 
  -6   0  15       39.72       57.25     11.23 o 
  -5   0  15      239.01      234.89     15.94 o 
  -4   0  15      211.10      249.15     16.03 o 
  -3   0  15      484.56      454.87     27.03 o 
  -2   0  15      423.65      418.87     18.65 o 
  -1   0  15       30.88       20.37      6.62 o 
   0   0  15      581.40      533.60     43.63 o 
   1   0  15        0.64        0.66      5.91 o 
   2   0  15     1382.91     1290.12     63.78 o 
   3   0  15       39.46       49.07      8.64 o 
   4   0  15      282.46      296.65     16.06 o 
   5   0  15       57.82       40.09     17.62 o 
  -6   1  15        0.13        4.59      7.69 o 
  -5   1  15       65.51       68.30     14.43 o 
  -4   1  15      460.51      447.15     19.07 o 
  -3   1  15     1043.78      927.23     37.35 o 
  -2   1  15      240.10      237.13     15.07 o 
  -1   1  15       85.95       73.92      8.18 o 
   0   1  15      169.41      153.88     16.08 o 
   1   1  15      185.43      184.74     13.03 o 
   2   1  15      700.20      678.71     22.38 o 
   3   1  15      138.52      131.80     11.21 o 
   4   1  15      231.40      278.20     30.17 o 
  -7   2  15      198.90      206.12     27.54 o 
  -6   2  15      160.81      166.97     24.80 o 
  -5   2  15       72.42       89.27     10.06 o 
  -4   2  15      302.28      299.36     14.49 o 
  -3   2  15       89.81       97.22      9.62 o 
  -2   2  15      273.36      257.66     12.59 o 
  -1   2  15      102.04      116.78     16.31 o 
   0   2  15     1030.51      903.37     28.67 o 
   1   2  15       10.86       12.16      5.36 o 
   2   2  15      606.24      564.01     16.77 o 
   3   2  15        6.02        6.54      8.01 o 
   4   2  15      444.62      448.07     27.33 o 
   5   2  15       16.12       15.72      6.47 o 
   6   2  15      375.07      385.30     26.12 o 
  -7   3  15      401.58      329.83     31.38 o 
  -6   3  15       62.97       54.87     10.22 o 
  -5   3  15      496.27      454.60     21.75 o 
  -4   3  15        9.58        3.57      5.96 o 
  -3   3  15       91.34       84.62      9.31 o 
  -2   3  15      169.81      169.13     18.07 o 
  -1   3  15     1504.33     1355.17     50.59 o 
   0   3  15      707.07      695.68     19.06 o 
   1   3  15      243.98      246.06     11.86 o 
   2   3  15       60.69       71.04     11.77 o 
   3   3  15       37.27       41.85      8.01 o 
   4   3  15      413.10      438.79     18.39 o 
   5   3  15        2.58        3.66      6.44 o 
   6   3  15      410.62      397.90     30.88 o 
   7   3  15        4.18       12.15     11.95 o 
   8   3  15      145.16      117.84     19.03 o 
  -6   4  15      333.32      383.24     44.34 o 
  -5   4  15       98.35      123.30     26.73 o 
  -4   4  15       20.12       10.93      6.78 o 
  -3   4  15        0.85        5.47      6.30 o 
  -2   4  15      292.52      283.23     13.53 o 
  -1   4  15       53.20       68.55     12.91 o 
   0   4  15      872.48      826.56     23.70 o 
   1   4  15       28.02       23.01      6.85 o 
   2   4  15      235.97      220.42     14.08 o 
   3   4  15       13.63       12.47      6.76 o 
   4   4  15      248.69      231.50     14.98 o 
   5   4  15        4.85       -3.38      6.51 o 
   6   4  15      257.67      259.17     15.80 o 
   7   4  15       24.31       40.29     15.19 o 
  -5   5  15      517.00      505.35     37.25 o 
  -4   5  15       37.79       31.79      7.12 o 
  -3   5  15     1011.10      990.06     36.74 o 
  -2   5  15      302.45      291.70     14.24 o 
  -1   5  15      178.89      187.35     14.64 o 
   0   5  15      192.03      217.23     14.76 o 
   1   5  15      289.73      296.96     17.92 o 
   2   5  15      360.47      433.85     26.32 o 
   3   5  15        4.19        1.40      6.33 o 
   4   5  15      225.24      225.88     14.50 o 
   5   5  15       76.60       86.58     11.72 o 
   6   5  15      285.53      286.99     16.92 o 
  -5   6  15      101.74      122.90     16.60 o 
  -4   6  15      204.61      218.86     12.16 o 
  -3   6  15      206.25      215.66     14.61 o 
  -2   6  15      107.71      125.48      9.98 o 
  -1   6  15        0.89        2.22      6.62 o 
   0   6  15       38.76       58.71      9.47 o 
   1   6  15        4.84        8.23      7.10 o 
   2   6  15      531.44      521.47     27.94 o 
   3   6  15       71.67       72.80     11.13 o 
   4   6  15      221.24      225.59     16.15 o 
   5   6  15       59.09       63.46     10.79 o 
   6   6  15       55.74       65.20     15.39 o 
  -4   7  15      164.63      173.52     19.84 o 
  -3   7  15      459.04      469.74     26.32 o 
  -2   7  15      187.84      204.08     15.57 o 
  -1   7  15      262.61      285.25     19.74 o 
   0   7  15       32.98       33.17      9.25 o 
   1   7  15        0.41        4.43      6.77 o 
   2   7  15      212.47      236.63     16.73 o 
   3   7  15      158.84      180.79     28.85 o 
   4   7  15      394.35      384.29     26.32 o 
  -3   8  15      110.16      118.65     16.60 o 
  -2   8  15       50.13       74.31     14.78 o 
  -1   8  15       94.52       90.51     15.39 o 
   0   8  15      110.00      108.32     16.40 o 
  -1  -5  16       88.94      105.73     13.34 o 
   0  -5  16       10.57       13.77     17.82 o 
   1  -5  16      105.59      114.19     24.50 o 
   2  -5  16       14.09        8.71     19.23 o 
   3  -5  16      128.70       85.24     23.49 o 
  -3  -4  16       26.89       39.04      9.75 o 
  -2  -4  16      236.65      269.88     18.74 o 
  -1  -4  16      141.97      134.04     13.89 o 
   0  -4  16      166.02      147.93     14.72 o 
   1  -4  16      359.93      320.06     23.08 o 
   2  -4  16        2.91       -0.28     12.55 o 
   3  -4  16       27.85       25.05      9.17 o 
  -5  -3  16       22.27       30.98     19.44 o 
  -4  -3  16      188.95      184.07     20.15 o 
  -3  -3  16       15.09       18.59      8.54 o 
  -2  -3  16      196.76      174.47     18.22 o 
  -1  -3  16       61.96       82.85     13.06 o 
   0  -3  16      171.67      195.84     20.25 o 
   1  -3  16      109.25      111.13     13.10 o 
   2  -3  16        6.46       -0.23      6.78 o 
   3  -3  16       33.79       24.79      8.12 o 
   4  -3  16        3.44       -6.60      8.40 o 
  -6  -2  16        7.13      -12.76     17.62 o 
  -5  -2  16        2.29        1.91      8.17 o 
  -4  -2  16      197.60      200.99     15.85 o 
  -3  -2  16      284.11      292.82     18.20 o 
  -2  -2  16      105.61      112.36     12.70 o 
  -1  -2  16      278.56      263.60     17.35 o 
   0  -2  16      112.39      100.04     16.20 o 
   1  -2  16      134.81      101.61     20.96 o 
   2  -2  16      165.57      182.91     14.01 o 
   3  -2  16      292.15      280.51     17.38 o 
   4  -2  16        0.55        4.05     13.57 o 
   5  -2  16      104.78      116.62     15.79 o 
  -6  -1  16      152.66      171.29     28.75 o 
  -5  -1  16       71.71       74.77     12.05 o 
  -4  -1  16      384.80      383.03     37.56 o 
  -3  -1  16       60.79       52.65     10.36 o 
  -2  -1  16      132.76      134.51     13.16 o 
  -1  -1  16        9.81        9.21      7.14 o 
   0  -1  16       90.33      107.71     12.17 o 
   1  -1  16       55.10       59.22      9.50 o 
   2  -1  16      307.31      320.31     17.15 o 
   3  -1  16      552.39      557.58     50.92 o 
   4  -1  16        0.07        1.42     16.00 o 
   5  -1  16      184.63      186.07     17.21 o 
  -6   0  16      143.74      185.87     30.98 o 
  -5   0  16      105.67      112.86     13.66 o 
  -4   0  16       99.83      100.73     17.62 o 
  -3   0  16       37.94       28.91     10.22 o 
  -2   0  16       89.49       97.12     20.35 o 
  -1   0  16       98.53      105.61     11.62 o 
   0   0  16      163.85      164.73     13.36 o 
   1   0  16      159.11      176.37     43.03 o 
   2   0  16      102.24      108.99     11.68 o 
   3   0  16      496.02      515.93     21.46 o 
   4   0  16      255.50      279.38     20.75 o 
   5   0  16       69.59       58.92     20.45 o 
  -6   1  16      262.67      237.70     30.57 o 
  -5   1  16       35.82       50.81     10.73 o 
  -4   1  16      263.15      298.54     18.38 o 
  -3   1  16       15.81       19.80      7.45 o 
  -2   1  16      253.59      267.08     27.23 o 
  -1   1  16       93.14       89.27     18.02 o 
   0   1  16      195.13      176.96     13.18 o 
   1   1  16      301.31      300.47     16.49 o 
   2   1  16        0.65        2.51      6.32 o 
   3   1  16      482.24      462.09     18.95 o 
   4   1  16      125.03      103.87     22.27 o 
  -7   2  16        4.33        1.62     17.82 o 
  -6   2  16       11.12       15.39     15.19 o 
  -5   2  16       24.03       12.48      8.09 o 
  -4   2  16      174.15      173.48     26.19 o 
  -3   2  16       16.94       12.50      6.37 o 
  -2   2  16      403.40      398.23     33.16 o 
  -1   2  16       23.72       25.55      7.12 o 
   0   2  16      267.22      245.26     14.86 o 
   1   2  16      435.53      425.77     25.86 o 
   2   2  16      215.54      188.67     11.08 o 
   3   2  16       33.58       39.33     10.24 o 
   4   2  16      206.84      196.20     21.26 o 
   5   2  16       61.48       53.80      8.82 o 
  -6   3  16       63.18       64.59     19.84 o 
  -5   3  16       18.87       11.36      7.08 o 
  -4   3  16       87.50      106.31     11.74 o 
  -3   3  16      155.32      159.28     16.02 o 
  -2   3  16      281.40      279.91     13.79 o 
  -1   3  16       63.09       50.09      8.16 o 
   0   3  16       36.31       41.38      6.93 o 
   1   3  16      453.09      463.81     16.30 o 
   2   3  16       48.57       28.77     13.67 o 
   3   3  16       10.21       27.30      7.87 o 
   4   3  16       80.06      127.03     12.34 o 
   5   3  16      330.50      355.69     17.44 o 
   6   3  16        6.26        7.52      7.23 o 
   7   3  16      481.80      502.33     31.59 o 
  -5   4  16        0.99        1.04      7.91 o 
  -4   4  16      116.49      117.68     11.89 o 
  -3   4  16        5.71        2.67      6.40 o 
  -2   4  16      385.44      411.16     25.23 o 
  -1   4  16      267.46      285.76     14.54 o 
   0   4  16      555.01      576.98     21.46 o 
   1   4  16       51.15       50.34     12.45 o 
   2   4  16      443.70      409.20     18.68 o 
   3   4  16       72.34       76.27     10.80 o 
   4   4  16      107.97      113.86     12.22 o 
   5   4  16      260.09      284.52     16.60 o 
   6   4  16      242.79      293.32     21.26 o 
  -4   5  16       63.92       64.94      8.72 o 
  -3   5  16        3.47        6.71      5.71 o 
  -2   5  16       19.20       13.09      5.57 o 
  -1   5  16      294.32      289.32     17.41 o 
   0   5  16      170.78      196.28     14.80 o 
   1   5  16       11.05        3.95      6.85 o 
   2   5  16        3.47       -1.14      6.99 o 
   3   5  16      320.07      380.15     19.01 o 
   4   5  16        1.05       -0.39      7.15 o 
   5   5  16      254.92      306.70     31.69 o 
   6   5  16        3.92        6.68     10.12 o 
  -4   6  16      428.36      485.67     19.76 o 
  -3   6  16       22.49       25.46      8.43 o 
  -2   6  16      170.06      172.64     14.98 o 
  -1   6  16       31.03       40.23      9.24 o 
   0   6  16      430.68      453.20     21.34 o 
   1   6  16       69.76       73.11     16.40 o 
   2   6  16      208.85      202.31     16.35 o 
   3   6  16      264.73      276.32     28.45 o 
   4   6  16      256.41      262.39     17.61 o 
  -3   7  16       48.11       65.20     14.78 o 
  -2   7  16      133.66      145.58     18.02 o 
  -1   7  16       58.33       74.31     14.38 o 
   0   7  16       19.41       16.60     10.53 o 
   1  -4  17      259.55      220.29     31.99 o 
   2  -4  17       17.08        4.05     16.60 o 
   3  -4  17       24.56       27.74     21.26 o 
  -2  -3  17        5.02        6.51      8.57 o 
  -1  -3  17       20.35       15.46      8.52 o 
   0  -3  17        7.14       16.86      7.96 o 
   1  -3  17        9.45       15.23      8.70 o 
   2  -3  17       38.82       36.25      9.01 o 
   3  -3  17       16.84       20.98      9.01 o 
  -4  -2  17       88.75       96.17     24.70 o 
  -3  -2  17       84.26       97.55     25.51 o 
  -2  -2  17       15.22       24.45      9.01 o 
  -1  -2  17      649.86      667.91     48.69 o 
   0  -2  17       52.86       55.61     10.08 o 
   1  -2  17      171.76      184.06     15.13 o 
   2  -2  17        1.41       -2.44      8.00 o 
   3  -2  17      124.11      138.24     23.89 o 
   4  -2  17       20.08       15.81     13.26 o 
   5  -2  17        0.61       -4.45      9.11 o 
  -5  -1  17        2.04       -3.64     17.21 o 
  -4  -1  17       15.61       14.40      8.20 o 
  -3  -1  17        1.59       14.11      8.22 o 
  -2  -1  17       54.99       67.91     11.84 o 
  -1  -1  17        1.83        2.32      7.16 o 
   0  -1  17       19.98       22.30      8.09 o 
   1  -1  17        5.43        3.51      7.35 o 
   2  -1  17       76.35       81.92     11.12 o 
   3  -1  17       66.20       74.71     11.44 o 
   4  -1  17      204.44      219.25     16.05 o 
   5  -1  17       52.18       51.43     13.16 o 
  -6   0  17      192.91      184.05     32.80 o 
  -5   0  17      192.93      161.37     29.36 o 
  -4   0  17      152.52      232.06     23.69 o 
  -3   0  17      650.79      706.48     50.11 o 
  -2   0  17       18.52       28.89      8.98 o 
  -1   0  17      198.33      230.70     16.07 o 
   0   0  17        5.13       19.86      7.10 o 
   1   0  17      305.18      290.09     26.02 o 
   2   0  17       78.76       83.22     11.30 o 
   3   0  17       46.56       65.36     11.03 o 
   4   0  17       28.55       33.24      8.89 o 
   5   0  17      138.18      138.29     27.13 o 
  -5   1  17        5.83        1.42     18.22 o 
  -4   1  17       10.98       21.22      9.16 o 
  -3   1  17        3.26        0.83      7.33 o 
  -2   1  17       10.17       -3.32      7.39 o 
  -1   1  17        8.69        9.20      9.41 o 
   0   1  17       62.74       66.22     14.78 o 
   1   1  17        8.63        8.75      6.35 o 
   2   1  17      107.60      122.47     12.78 o 
   3   1  17       11.19       17.78      7.76 o 
   4   1  17       55.26       58.31     21.26 o 
  -5   2  17      223.35      246.61     32.60 o 
  -4   2  17       20.75       28.37      9.60 o 
  -3   2  17      318.57      390.84     34.12 o 
  -2   2  17       27.60       34.76      8.91 o 
  -1   2  17      306.55      343.38     29.76 o 
   0   2  17       63.91       73.33     16.81 o 
   1   2  17       31.30       15.15     17.92 o 
   2   2  17       77.63       92.17     12.35 o 
   3   2  17      233.85      236.08     30.37 o 
   5   2  17        6.19        5.26      8.91 o 
  -5   3  17        9.62        4.83     11.74 o 
  -4   3  17       21.17       19.66      7.95 o 
  -3   3  17        2.15       -4.68      6.30 o 
  -2   3  17        5.15        8.85      6.36 o 
  -1   3  17       34.80       36.33     11.23 o 
   0   3  17       12.13       12.14      6.16 o 
   1   3  17       55.65       66.07     12.68 o 
   2   3  17       96.46      112.49     31.08 o 
   3   3  17        0.64        2.50      6.95 o 
   4   3  17      199.02      218.13     14.79 o 
   5   3  17       31.83       67.46     18.22 o 
   6   3  17      215.96      212.19     24.30 o 
  -4   4  17        4.38        0.95      6.87 o 
  -3   4  17       44.43       50.65      9.02 o 
  -2   4  17        4.52       -1.96      6.08 o 
  -1   4  17      129.77      133.44     11.21 o 
   0   4  17        5.16        2.43     12.35 o 
   1   4  17      174.08      170.62     15.79 o 
   2   4  17       97.96      125.23     12.65 o 
   3   4  17        1.90        5.76      8.10 o 
   4   4  17       47.04       53.40      9.67 o 
   5   4  17      112.02      146.17     14.52 o 
  -4   5  17       11.99       17.62     12.55 o 
  -3   5  17        2.67        0.13      6.14 o 
  -2   5  17        3.41        5.63      5.91 o 
  -1   5  17       21.81       26.14      8.49 o 
   0   5  17       54.40       61.91     21.56 o 
   1   5  17       20.81       10.95      8.43 o 
   2   5  17       96.58       96.95     12.25 o 
   3   5  17        4.56        4.33      7.86 o 
   4   5  17      170.57      235.48     28.95 o 
  -3   6  17       95.10      129.78     16.81 o 
   0   6  17       16.92       23.08     17.01 o 
   1   6  17       25.26        6.07     15.59 o 
   0  -2  18      101.69      131.61     18.42 o 
   1  -2  18       82.28      131.60     18.32 o 
   2  -2  18       62.48       32.60     19.44 o 
   3  -2  18        2.04        6.88     18.22 o 
  -2  -1  18       60.28       57.10     13.36 o 
  -1  -1  18       18.21       19.84      8.80 o 
   0  -1  18      192.49      198.97     19.74 o 
   1  -1  18        0.31       -5.72     22.27 o 
   2  -1  18      213.69      215.40     16.10 o 
   3  -1  18       98.36      112.07     13.82 o 
   4  -1  18      122.32      109.65     14.08 o 
  -2   0  18      188.92      252.99     17.57 o 
  -1   0  18        4.95        5.93      7.92 o 
   0   0  18       62.56       83.85     20.04 o 
   1   0  18        2.18       -0.40      8.30 o 
   2   0  18       22.42       19.43      9.62 o 
   3   0  18       37.84       33.35      8.93 o 
   4   0  18       65.94       85.24     23.28 o 
   5   0  18        1.40       24.70     21.26 o 
  -3   1  18       11.96       20.20     13.57 o 
  -2   1  18       91.52       93.59     18.12 o 
  -1   1  18        9.01       21.38      8.07 o 
   0   1  18      392.90      442.21     42.72 o 
   1   1  18       18.64        4.22      7.12 o 
   2   1  18      259.73      341.76     19.33 o 
   3   1  18      121.15      127.56     25.71 o 
   4   1  18       63.98       74.51     23.08 o 
  -3   2  18        1.03        5.67      7.97 o 
  -2   2  18      123.78      187.46     23.69 o 
  -1   2  18       20.71       20.74      8.30 o 
   0   2  18      116.94      120.08     13.40 o 
   1   2  18        0.13        8.93      7.37 o 
   2   2  18       40.34       31.38     17.01 o 
   3   2  18        3.40       -0.20     14.98 o 
   4   2  18        6.09       12.55     12.35 o 
   5   2  18        5.44        9.92      9.72 o 
  -4   3  18       32.81       33.00     17.21 o 
  -3   3  18        5.40       -2.60      7.28 o 
  -2   3  18      148.37      166.75     17.59 o 
  -1   3  18       64.18       98.82     13.75 o 
   0   3  18      140.40      162.05     23.78 o 
   1   3  18        3.91       13.97     15.19 o 
   3   3  18       19.14       35.03     10.93 o 
  -3   4  18        1.76       31.18     17.62 o 
  -2   4  18      219.02      243.59     16.89 o 
  -1   4  18        1.87        7.14      9.79 o 
   0   4  18       61.82       54.87     19.23 o 
   1   4  18        0.32       10.33     14.98 o 
   2   4  18       68.99       31.18     15.79 o 
   3   4  18        1.48       25.92     13.97 o 
   4   4  18       40.71       47.78     17.01 o 
  -1   5  18        1.51       -6.28     14.38 o 
   0   5  18       68.78       57.70     19.44 o 
   1   5  18        0.84       -4.66     13.57 o 
   1   0  19      148.04      168.86     19.03 o 
   2   0  19        3.15        5.67      9.52 o 
   3   0  19      444.77      503.35     28.95 o 
   0   1  19        7.79       12.76      9.92 o 
   1   1  19       10.33       10.73     10.73 o 
   2   1  19      105.71      109.94     14.78 o 
  -1   2  19      180.72      226.57     20.65 o 
   0   2  19       27.07       38.47     13.16 o 
   1   2  19       91.41      106.50     14.58 o 
  -1   3  19      145.38      167.44     19.44 o 
   0   3  19      121.07      133.63     17.01 o 
   0   4  19       78.40       69.85     19.84 o 
   1   4  19      208.22      201.06     25.71 o 
                                                 
